# Supplementary material for: Poly[[penta­aqua­(μ4-pyridine-2,4,6-tri­carboxyl­ato)(μ3-pyridine-2,4,6-tri­carboxyl­ato)diterbium(III)] mono­hydrate]
Source: Acta Crystallogr Sect E Struct Rep Online. 2012 Jul 28;68(Pt 8):m1133–4. doi: 10.1107/S1600536812032898 (PMC3414173; doi:10.1107/S1600536812032898)
Supplement: Supplementary file 1 [file e-68-m1133-sup1.cif]

##############################################################################
#                                                                            #
# This CIF contains the data in a paper accepted for publication in          #
# Acta Crystallographica Section E. It conforms to the requirements of       #
# Notes for Authors for Acta Crystallographica Section E, and has been       #
# peer reviewed under the auspices of the IUCr Commission on Journals.       #
#                                                                            #
# Full details of the Crystallographic Information File format               #
# are given in the paper "The Crystallographic Information File (CIF):       #
# a New Standard Archive File for Crystallography" by S. R. Hall, F. H.      #
# Allen and I. D. Brown [Acta Cryst. (1991), A47, 655-685].                  #
#                                                                            #
# The current version of the core CIF dictionary is obtainable from          #
# ftp://ftp.iucr.org/pub/cif_core.dic.                                       #
#                                                                            #
# Software is freely available for graphical display of the structure(s)     #
# in this CIF. For information consult the CIF software page                 #
# http://www.iucr.org/resources/cif/software.                                #
#                                                                            #
# This file may be used for bona fide research purposes within the           #
# scientific community so long as proper attribution is given to the journal # 
# article from which it was obtained.                                        #
#                                                                            #
##############################################################################
data_global
_audit_creation_method     'form.cif (version 2.0)'
_journal_data_validation_number     ?
_journal_date_recd_electronic     2012-05-23
_journal_date_accepted     2012-07-20
_journal_name_full     'Acta Crystallographica, Section E'
_journal_year     2012
_journal_volume     68
_journal_issue      8
_journal_page_first     m1133
_journal_page_last     m1134
_journal_paper_category     QM
_journal_paper_doi     10.1107/S1600536812032898
_journal_coeditor_code     BG2463
_publ_contact_author_name     'Hong-Lin Zhu'
_publ_contact_author_address
;
Center of Applied Solid State Chemistry Research
Ningbo University
Ningbo, Zhejiang 315211, People's Republic of China
;
_publ_contact_author_email     'zhuhonglin1@nbu.edu.cn'
_publ_contact_author_fax     '86 574 87600791'
_publ_contact_author_phone     '86 574 87600791'
_publ_section_title
;\
Poly[[pentaaqua(\m~4~-pyridine-2,4,6-tricarboxylato)(\m~3~-pyridine-2,4,6-\
tricarboxylato)diterbium(III)] monohydrate]
;
loop_
    _publ_author_name
    _publ_author_footnote
    _publ_author_address
    'Xiao-Ke Yu' ?
;
Center of Applied Solid State Chemistry Research
Ningbo University
Ningbo, Zhejiang 315211, People's Republic of China
;
    'Hong-Lin Zhu' ?
;
Center of Applied Solid State Chemistry Research
Ningbo University
Ningbo, Zhejiang 315211, People's Republic of China
;
data_I
_audit_creation_method     SHELXL-97
_chemical_name_systematic
;
Poly[[pentaaqua(\m~4~-pyridine-2,4,6-tricarboxylato)(\m~3~-pyridine-
2,4,6-tricarboxylato)diterbium(III)] monohydrate]
;
_chemical_name_common     ?
_chemical_formula_moiety     'C16 H14 N2 O17 Tb2, H2 O'
_chemical_formula_sum     'C16 H16 N2 O18 Tb2'
_chemical_formula_iupac     '[Tb2 (C8 H2 N O6)2 (H2 O)5], H2 O'
_chemical_formula_weight     842.15
_chemical_melting_point     ?
_symmetry_cell_setting     monoclinic
_symmetry_space_group_name_H-M     'P 21/n'
_symmetry_space_group_name_Hall     '-P 2yn'
loop_
    _symmetry_equiv_pos_as_xyz
    'x, y, z'
    '-x+1/2, y+1/2, -z+1/2'
    '-x, -y, -z'
    'x-1/2, -y-1/2, z-1/2'
_cell_length_a     18.426(4)
_cell_length_b     6.9082(14)
_cell_length_c     18.583(4)
_cell_angle_alpha     90.00
_cell_angle_beta     111.98(3)
_cell_angle_gamma     90.00
_cell_volume     2193.6(8)
_cell_formula_units_Z     4
_cell_measurement_reflns_used     ?
_cell_measurement_theta_min     3.2
_cell_measurement_theta_max     27.5
_cell_measurement_temperature     293(2)
_exptl_crystal_description     block
_exptl_crystal_colour     colorless
_exptl_crystal_size_max     0.38
_exptl_crystal_size_mid     0.34
_exptl_crystal_size_min     0.31
_exptl_crystal_density_diffrn     2.550
_exptl_crystal_density_meas     ?
_exptl_crystal_density_method     'not measured'
_exptl_crystal_F_000     1600
_exptl_absorpt_coefficient_mu     6.495
_exptl_absorpt_correction_type     multi-scan
_exptl_absorpt_process_details     '(ABSCOR; Higashi, 1995)'
_exptl_absorpt_correction_T_min     0.101
_exptl_absorpt_correction_T_max     0.128
_exptl_special_details     ?
_diffrn_ambient_temperature     293(2)
_diffrn_radiation_type     MoK\a
_diffrn_radiation_wavelength     0.71073
_diffrn_radiation_source     'fine-focus sealed tube'
_diffrn_radiation_monochromator     graphite
_diffrn_measurement_device_type     'Rigaku R-AXIS RAPID'
_diffrn_measurement_method     '\w scans'
_diffrn_detector_area_resol_mean     .
_diffrn_reflns_number     20352
_diffrn_reflns_av_R_equivalents     0.0406
_diffrn_reflns_av_sigmaI/netI     0.0317
_diffrn_reflns_theta_min     3.18
_diffrn_reflns_theta_max     27.32
_diffrn_reflns_theta_full     27.32
_diffrn_measured_fraction_theta_max     0.994
_diffrn_measured_fraction_theta_full     0.994
_diffrn_reflns_limit_h_min     -22
_diffrn_reflns_limit_h_max     23
_diffrn_reflns_limit_k_min     -8
_diffrn_reflns_limit_k_max     8
_diffrn_reflns_limit_l_min     -23
_diffrn_reflns_limit_l_max     23
_diffrn_standards_number     .
_diffrn_standards_interval_count     .
_diffrn_standards_interval_time     .
_diffrn_standards_decay_%     .
_refine_special_details
;
Refinement of <i>F</i>^2^ against ALL reflections. The weighted <i>R</i>-factor
<i>wR</i> and goodness of fit <i>S</i> are based on <i>F</i>^2^, conventional
<i>R</i>-factors <i>R</i> are based on <i>F</i>, with <i>F</i> set to zero for
negative <i>F</i>^2^. The threshold expression of <i>F</i>^2^ >
\s(<i>F</i>^2^) is used only for calculating <i>R</i>-factors(gt) <i>etc</i>.
and is not relevant to the choice of reflections for refinement.
<i>R</i>-factors based on <i>F</i>^2^ are statistically about twice as large
as those based on <i>F</i>, and <i>R</i>- factors based on ALL data will be
even larger.
;
_reflns_number_total     4912
_reflns_number_gt     4764
_reflns_threshold_expression     I>2\s(I)
_refine_ls_structure_factor_coef     Fsqd
_refine_ls_matrix_type     full
_refine_ls_R_factor_all     0.0238
_refine_ls_R_factor_gt     0.0200
_refine_ls_wR_factor_gt     0.0443
_refine_ls_wR_factor_ref     0.0447
_refine_ls_goodness_of_fit_ref     1.197
_refine_ls_restrained_S_all     1.197
_refine_ls_number_reflns     4912
_refine_ls_number_parameters     344
_refine_ls_number_restraints     0
_refine_ls_hydrogen_treatment     constr
_refine_ls_weighting_scheme     calc
_refine_ls_weighting_details
         'calc w=1/[\s^2^(Fo^2^)+(0.0000P)^2^+4.3115P] where P=(Fo^2^+2Fc^2^)/3'
_atom_sites_solution_hydrogens     geom
_atom_sites_solution_primary     direct
_atom_sites_solution_secondary     difmap
_refine_ls_shift/su_max     0.002
_refine_ls_shift/su_mean     0.000
_refine_diff_density_max     1.066
_refine_diff_density_min     -1.335
_refine_ls_extinction_method     'SHELXL97 (Sheldrick, 2008)'
_refine_ls_extinction_coef     0.00271(8)
_refine_ls_extinction_expression
                                  'Fc^*^=kFc[1+0.001xFc^2^\l^3^/sin(2\q)]^-1/4^'
loop_
    _atom_type_symbol
    _atom_type_description
    _atom_type_scat_dispersion_real
    _atom_type_scat_dispersion_imag
    _atom_type_scat_source
    'C' 'C' 0.0033 0.0016
                         'International Tables Vol C Tables 4.2.6.8 and 6.1.1.4'
    'H' 'H' 0.0000 0.0000
                         'International Tables Vol C Tables 4.2.6.8 and 6.1.1.4'
    'N' 'N' 0.0061 0.0033
                         'International Tables Vol C Tables 4.2.6.8 and 6.1.1.4'
    'O' 'O' 0.0106 0.0060
                         'International Tables Vol C Tables 4.2.6.8 and 6.1.1.4'
    'Tb' 'Tb' -0.1723 4.1537
                         'International Tables Vol C Tables 4.2.6.8 and 6.1.1.4'
_computing_data_collection     'RAPID-AUTO (Rigaku, 1998)'
_computing_cell_refinement     'RAPID-AUTO (Rigaku, 1998)'
_computing_data_reduction     'CrystalStructure (Rigaku/MSC, 2004)'
_computing_structure_solution     'SHELXS97 (Sheldrick, 2008)'
_computing_structure_refinement     'SHELXL97 (Sheldrick, 2008)'
_computing_molecular_graphics     'SHELXTL (Sheldrick, 2008)'
_computing_publication_material     'SHELXL97 (Sheldrick, 2008'
loop_
    _atom_site_type_symbol
    _atom_site_label
    _atom_site_fract_x
    _atom_site_fract_y
    _atom_site_fract_z
    _atom_site_U_iso_or_equiv
    _atom_site_adp_type
    _atom_site_calc_flag
    _atom_site_refinement_flags
    _atom_site_occupancy
    _atom_site_symmetry_multiplicity
    _atom_site_disorder_assembly
    _atom_site_disorder_group
    Tb Tb1 0.373479(7) 0.223057(19) 0.377229(7) 0.00937(5) Uani d . 1 1 . .
    Tb Tb2 0.375301(8) 0.251927(17) 0.896094(8) 0.00979(5) Uani d . 1 1 . .
    N N1 0.42976(13) 0.3322(3) 0.27869(13) 0.0120(4) Uani d . 1 1 . .
    C C1 0.38349(15) 0.4121(4) 0.21132(16) 0.0114(5) Uani d . 1 1 . .
    C C2 0.40676(16) 0.4340(4) 0.14843(16) 0.0133(5) Uani d . 1 1 . .
    H H2A 0.3734 0.4880 0.1020 0.016 Uiso calc R 1 1 . .
    C C3 0.48211(16) 0.3717(4) 0.15760(16) 0.0118(5) Uani d . 1 1 . .
    C C4 0.53247(16) 0.3018(4) 0.22990(16) 0.0124(5) Uani d . 1 1 . .
    H H4A 0.5838 0.2683 0.2381 0.015 Uiso calc R 1 1 . .
    C C5 0.50402(16) 0.2835(4) 0.28911(17) 0.0117(5) Uani d . 1 1 . .
    C C6 0.30262(16) 0.4654(4) 0.20976(16) 0.0129(5) Uani d . 1 1 . .
    O O1 0.25948(12) 0.5738(3) 0.15823(12) 0.0172(4) Uani d . 1 1 . .
    O O2 0.28622(12) 0.3911(3) 0.26523(12) 0.0199(5) Uani d . 1 1 . .
    C C7 0.50831(16) 0.3728(4) 0.08905(15) 0.0118(5) Uani d . 1 1 . .
    O O3 0.45963(13) 0.3158(3) 0.02548(12) 0.0209(4) Uani d . 1 1 . .
    O O4 0.57796(12) 0.4253(3) 0.10240(12) 0.0161(4) Uani d . 1 1 . .
    C C8 0.55027(16) 0.2057(4) 0.36969(16) 0.0128(5) Uani d . 1 1 . .
    O O5 0.62146(12) 0.1821(4) 0.39036(13) 0.0265(5) Uani d . 1 1 . .
    O O6 0.50974(12) 0.1686(3) 0.41138(12) 0.0177(4) Uani d . 1 1 . .
    O O7 0.36674(12) -0.0446(3) 0.29048(12) 0.0209(5) Uani d . 1 1 . .
    H H7B 0.3178 -0.0743 0.2654 0.025 Uiso d . 1 1 . .
    H H7A 0.3876 -0.0504 0.2574 0.025 Uiso d . 1 1 . .
    O O8 0.40741(13) 0.5604(3) 0.39763(14) 0.0258(5) Uani d . 1 1 . .
    H H8A 0.4527 0.6096 0.4200 0.031 Uiso d . 1 1 . .
    H H8B 0.3682 0.5986 0.4083 0.031 Uiso d . 1 1 . .
    O O9 0.37823(13) -0.0719(3) 0.45020(12) 0.0213(5) Uani d . 1 1 . .
    H H9A 0.4149 -0.0984 0.4934 0.026 Uiso d . 1 1 . .
    H H9B 0.3420 -0.1105 0.4649 0.026 Uiso d . 1 1 . .
    N N2 0.38187(14) 0.2851(3) 0.76431(14) 0.0118(5) Uani d . 1 1 . .
    C C9 0.31950(16) 0.3532(4) 0.70517(16) 0.0127(5) Uani d . 1 1 . .
    C C10 0.31708(17) 0.3629(4) 0.62886(16) 0.0148(6) Uani d . 1 1 . .
    H H10A 0.2727 0.4069 0.5885 0.018 Uiso calc R 1 1 . .
    C C11 0.38337(16) 0.3044(4) 0.61552(16) 0.0134(5) Uani d . 1 1 . .
    C C12 0.44858(17) 0.2370(4) 0.67751(17) 0.0124(6) Uani d . 1 1 . .
    H H12A 0.4938 0.2006 0.6699 0.015 Uiso calc R 1 1 . .
    C C13 0.44498(17) 0.2250(4) 0.75132(17) 0.0122(5) Uani d . 1 1 . .
    C C14 0.25274(16) 0.4193(4) 0.72878(16) 0.0138(5) Uani d . 1 1 . .
    O O10 0.19299(12) 0.4879(3) 0.67646(12) 0.0202(4) Uani d . 1 1 . .
    O O11 0.26267(12) 0.3988(3) 0.79939(12) 0.0215(5) Uani d . 1 1 . .
    C C15 0.38344(17) 0.3049(4) 0.53373(16) 0.0144(5) Uani d . 1 1 . .
    O O12 0.44733(13) 0.2845(3) 0.52418(13) 0.0209(5) Uani d . 1 1 . .
    O O13 0.31908(12) 0.3159(3) 0.47642(12) 0.0194(4) Uani d . 1 1 . .
    C C16 0.50943(16) 0.1457(4) 0.82340(16) 0.0121(5) Uani d . 1 1 . .
    O O14 0.57132(12) 0.0860(3) 0.81932(12) 0.0194(4) Uani d . 1 1 . .
    O O15 0.49393(12) 0.1463(3) 0.88514(11) 0.0184(4) Uani d . 1 1 . .
    O O16 0.39547(13) -0.0436(3) 0.97204(12) 0.0226(5) Uani d . 1 1 . .
    H H16B 0.4251 -0.0676 1.0162 0.027 Uiso d . 1 1 . .
    H H16A 0.3898 -0.1570 0.9529 0.027 Uiso d . 1 1 . .
    O O17 0.28287(12) 0.3108(4) 0.95346(13) 0.0257(5) Uani d . 1 1 . .
    H H17B 0.2358 0.3132 0.9261 0.031 Uiso d . 1 1 . .
    H H17A 0.2806 0.2465 0.9929 0.031 Uiso d . 1 1 . .
    O O18 0.21272(15) 0.6101(4) 0.42001(15) 0.0346(6) Uani d . 1 1 . .
    H H18B 0.2389 0.5106 0.4367 0.041 Uiso d . 1 1 . .
    H H18A 0.1688 0.5550 0.3908 0.041 Uiso d . 1 1 . .
loop_
    _atom_site_aniso_label
    _atom_site_aniso_U_11
    _atom_site_aniso_U_22
    _atom_site_aniso_U_33
    _atom_site_aniso_U_12
    _atom_site_aniso_U_13
    _atom_site_aniso_U_23
    Tb1 0.00889(8) 0.01244(7) 0.00678(8) 0.00037(4) 0.00293(6) 0.00027(4)
    Tb2 0.00709(8) 0.01571(8) 0.00572(8) -0.00047(4) 0.00141(6) 0.00003(4)
    N1 0.0092(11) 0.0155(12) 0.0108(11) 0.0008(9) 0.0032(10) 0.0015(9)
    C1 0.0086(13) 0.0135(13) 0.0111(13) 0.0009(10) 0.0023(11) 0.0012(10)
    C2 0.0116(13) 0.0156(14) 0.0097(13) 0.0002(10) 0.0005(11) 0.0028(10)
    C3 0.0130(13) 0.0123(13) 0.0105(13) -0.0037(10) 0.0050(11) -0.0019(9)
    C4 0.0102(13) 0.0136(13) 0.0129(14) -0.0026(10) 0.0040(11) -0.0009(10)
    C5 0.0099(13) 0.0134(13) 0.0105(14) -0.0017(10) 0.0025(12) -0.0005(10)
    C6 0.0095(13) 0.0166(14) 0.0106(13) 0.0004(10) 0.0016(11) -0.0001(10)
    O1 0.0122(10) 0.0235(11) 0.0148(10) 0.0044(8) 0.0038(9) 0.0062(8)
    O2 0.0130(10) 0.0310(12) 0.0174(11) 0.0059(8) 0.0076(9) 0.0106(9)
    C7 0.0139(13) 0.0121(13) 0.0093(13) 0.0016(10) 0.0044(11) 0.0018(9)
    O3 0.0208(11) 0.0298(12) 0.0091(10) -0.0040(9) 0.0022(9) -0.0026(9)
    O4 0.0141(10) 0.0208(11) 0.0154(10) -0.0023(8) 0.0080(9) 0.0000(8)
    C8 0.0106(13) 0.0146(13) 0.0114(13) 0.0002(10) 0.0021(12) -0.0003(10)
    O5 0.0103(11) 0.0439(15) 0.0230(13) 0.0050(9) 0.0037(10) 0.0105(10)
    O6 0.0130(10) 0.0271(12) 0.0133(10) 0.0051(8) 0.0051(9) 0.0060(8)
    O7 0.0140(10) 0.0330(12) 0.0176(11) -0.0037(9) 0.0081(9) -0.0103(9)
    O8 0.0238(12) 0.0199(12) 0.0321(13) -0.0043(9) 0.0086(11) -0.0055(9)
    O9 0.0241(12) 0.0237(11) 0.0151(11) 0.0032(9) 0.0063(10) 0.0067(8)
    N2 0.0100(11) 0.0143(11) 0.0097(12) -0.0011(9) 0.0022(10) -0.0004(9)
    C9 0.0130(13) 0.0137(13) 0.0104(13) 0.0008(10) 0.0033(11) 0.0008(10)
    C10 0.0136(14) 0.0191(14) 0.0092(13) 0.0036(10) 0.0013(12) 0.0026(10)
    C11 0.0159(14) 0.0146(13) 0.0095(14) -0.0004(11) 0.0043(12) -0.0023(10)
    C12 0.0125(14) 0.0157(14) 0.0096(14) 0.0016(9) 0.0049(12) -0.0007(9)
    C13 0.0114(14) 0.0120(13) 0.0128(14) 0.0002(10) 0.0039(12) -0.0005(10)
    C14 0.0130(13) 0.0150(13) 0.0127(13) 0.0021(10) 0.0038(12) -0.0001(10)
    O10 0.0159(10) 0.0283(12) 0.0122(10) 0.0099(9) 0.0006(9) 0.0038(8)
    O11 0.0154(11) 0.0391(13) 0.0102(10) 0.0086(9) 0.0052(9) 0.0039(9)
    C15 0.0191(15) 0.0151(14) 0.0095(13) 0.0016(11) 0.0060(12) -0.0002(10)
    O12 0.0166(11) 0.0344(12) 0.0119(11) 0.0012(9) 0.0056(10) -0.0019(9)
    O13 0.0169(11) 0.0307(12) 0.0095(10) 0.0043(9) 0.0036(9) -0.0018(9)
    C16 0.0107(13) 0.0140(13) 0.0099(13) -0.0010(10) 0.0021(11) -0.0005(10)
    O14 0.0131(10) 0.0293(12) 0.0167(11) 0.0063(8) 0.0067(9) 0.0022(8)
    O15 0.0125(10) 0.0332(12) 0.0091(10) 0.0071(8) 0.0035(9) 0.0043(8)
    O16 0.0265(12) 0.0206(11) 0.0132(11) 0.0038(9) -0.0011(10) 0.0027(8)
    O17 0.0107(10) 0.0488(15) 0.0182(12) 0.0049(10) 0.0060(10) 0.0052(10)
    O18 0.0298(14) 0.0369(15) 0.0294(14) 0.0125(11) 0.0023(12) -0.0028(11)
_geom_special_details
;
All e.s.d.'s (except the e.s.d. in the dihedral angle between two l.s. planes)
are estimated using the full covariance matrix. The cell e.s.d.'s are taken
into account individually in the estimation of e.s.d.'s in distances, angles
and torsion angles; correlations between e.s.d.'s in cell parameters are only
used when they are defined by crystal symmetry. An approximate (isotropic)
treatment of cell e.s.d.'s is used for estimating e.s.d.'s involving l.s.
planes.
;
loop_
    _geom_bond_atom_site_label_1
    _geom_bond_atom_site_label_2
    _geom_bond_site_symmetry_2
    _geom_bond_distance
    _geom_bond_publ_flag
    Tb1 O1 2_545 2.508(2) y
    Tb1 O2 . 2.400(2) y
    Tb1 O6 . 2.378(2) y
    Tb1 O7 . 2.426(2) y
    Tb1 O8 . 2.406(2) y
    Tb1 O9 . 2.431(2) y
    Tb1 O12 . 2.590(2) y
    Tb1 O13 . 2.489(2) y
    Tb1 N1 . 2.534(2) y
    Tb2 O3 1_556 2.365(2) y
    Tb2 O4 3_666 2.387(2) y
    Tb2 O10 2_546 2.336(2) y
    Tb2 O11 . 2.403(2) y
    Tb2 O15 . 2.384(2) y
    Tb2 O16 . 2.430(2) y
    Tb2 O17 . 2.358(2) y
    Tb2 N2 . 2.507(2) y
    N1 C1 . 1.342(3) ?
    N1 C5 . 1.351(4) ?
    C1 C2 . 1.396(4) ?
    C1 C6 . 1.525(4) ?
    C2 C3 . 1.402(4) ?
    C2 H2A . 0.9300 ?
    C3 C4 . 1.402(4) ?
    C3 C7 . 1.522(4) ?
    C4 C5 . 1.390(4) ?
    C4 H4A . 0.9300 ?
    C5 C8 . 1.517(4) ?
    C6 O1 . 1.241(3) ?
    C6 O2 . 1.285(3) ?
    O1 Tb1 2 2.508(2) ?
    C7 O3 . 1.250(3) ?
    C7 O4 . 1.266(3) ?
    O3 Tb2 1_554 2.365(2) ?
    O4 Tb2 3_666 2.387(2) ?
    C8 O5 . 1.232(3) ?
    C8 O6 . 1.287(3) ?
    O7 H7B . 0.8706 ?
    O7 H7A . 0.8392 ?
    O8 H8A . 0.8514 ?
    O8 H8B . 0.8583 ?
    O9 H9A . 0.8538 ?
    O9 H9B . 0.8526 ?
    N2 C13 . 1.339(4) ?
    N2 C9 . 1.343(4) ?
    C9 C10 . 1.404(4) ?
    C9 C14 . 1.523(4) ?
    C10 C11 . 1.394(4) ?
    C10 H10A . 0.9300 ?
    C11 C12 . 1.397(4) ?
    C11 C15 . 1.520(4) ?
    C12 C13 . 1.400(4) ?
    C12 H12A . 0.9300 ?
    C13 C16 . 1.521(4) ?
    C14 O10 . 1.257(3) ?
    C14 O11 . 1.263(3) ?
    O10 Tb2 2_556 2.336(2) ?
    C15 O12 . 1.262(4) ?
    C15 O13 . 1.265(4) ?
    C16 O14 . 1.241(3) ?
    C16 O15 . 1.282(3) ?
    O16 H16B . 0.8149 ?
    O16 H16A . 0.8500 ?
    O17 H17B . 0.8253 ?
    O17 H17A . 0.8714 ?
    O18 H18B . 0.8298 ?
    O18 H18A . 0.8749 ?
loop_
    _geom_angle_atom_site_label_1
    _geom_angle_atom_site_label_2
    _geom_angle_atom_site_label_3
    _geom_angle_site_symmetry_1
    _geom_angle_site_symmetry_3
    _geom_angle
    _geom_angle_publ_flag
    O6 Tb1 O2 . . 127.28(7) ?
    O6 Tb1 O8 . . 85.70(8) ?
    O2 Tb1 O8 . . 73.64(8) ?
    O6 Tb1 O7 . . 80.97(7) ?
    O2 Tb1 O7 . . 86.64(8) ?
    O8 Tb1 O7 . . 142.08(8) ?
    O6 Tb1 O9 . . 84.53(7) ?
    O2 Tb1 O9 . . 139.62(7) ?
    O8 Tb1 O9 . . 140.44(8) ?
    O7 Tb1 O9 . . 73.38(8) ?
    O6 Tb1 O13 . . 121.38(7) ?
    O2 Tb1 O13 . . 101.12(7) ?
    O8 Tb1 O13 . . 77.68(8) ?
    O7 Tb1 O13 . . 138.92(7) ?
    O9 Tb1 O13 . . 75.12(7) ?
    O6 Tb1 O1 . 2_545 146.61(7) ?
    O2 Tb1 O1 . 2_545 72.52(7) ?
    O8 Tb1 O1 . 2_545 127.62(7) ?
    O7 Tb1 O1 . 2_545 73.14(7) ?
    O9 Tb1 O1 . 2_545 68.26(8) ?
    O13 Tb1 O1 . 2_545 71.10(7) ?
    O6 Tb1 N1 . . 64.09(7) ?
    O2 Tb1 N1 . . 63.37(7) ?
    O8 Tb1 N1 . . 70.91(8) ?
    O7 Tb1 N1 . . 71.31(7) ?
    O9 Tb1 N1 . . 135.54(7) ?
    O13 Tb1 N1 . . 147.75(8) ?
    O1 Tb1 N1 2_545 . 123.80(7) ?
    O6 Tb1 O12 . . 70.06(7) ?
    O2 Tb1 O12 . . 138.79(8) ?
    O8 Tb1 O12 . . 70.86(8) ?
    O7 Tb1 O12 . . 134.56(7) ?
    O9 Tb1 O12 . . 69.76(7) ?
    O13 Tb1 O12 . . 51.34(7) ?
    O1 Tb1 O12 2_545 . 114.86(7) ?
    N1 Tb1 O12 . . 121.18(7) ?
    O6 Tb1 C15 . . 95.68(8) ?
    O2 Tb1 C15 . . 123.08(8) ?
    O8 Tb1 C15 . . 74.82(8) ?
    O7 Tb1 C15 . . 141.56(8) ?
    O9 Tb1 C15 . . 68.18(8) ?
    O13 Tb1 C15 . . 25.73(8) ?
    O1 Tb1 C15 2_545 . 91.86(8) ?
    N1 Tb1 C15 . . 141.02(8) ?
    O12 Tb1 C15 . . 25.80(8) ?
    O10 Tb2 O17 2_546 . 94.09(8) ?
    O10 Tb2 O3 2_546 1_556 137.68(8) ?
    O17 Tb2 O3 . 1_556 79.58(8) ?
    O10 Tb2 O15 2_546 . 91.41(8) ?
    O17 Tb2 O15 . . 158.69(7) ?
    O3 Tb2 O15 1_556 . 82.50(8) ?
    O10 Tb2 O4 2_546 3_666 148.23(7) ?
    O17 Tb2 O4 . 3_666 98.76(8) ?
    O3 Tb2 O4 1_556 3_666 73.56(7) ?
    O15 Tb2 O4 . 3_666 87.06(7) ?
    O10 Tb2 O11 2_546 . 76.71(8) ?
    O17 Tb2 O11 . . 72.40(7) ?
    O3 Tb2 O11 1_556 . 137.43(8) ?
    O15 Tb2 O11 . . 128.91(7) ?
    O4 Tb2 O11 3_666 . 79.69(8) ?
    O10 Tb2 O16 2_546 . 67.14(8) ?
    O17 Tb2 O16 . . 82.04(8) ?
    O3 Tb2 O16 1_556 . 70.54(8) ?
    O15 Tb2 O16 . . 81.17(8) ?
    O4 Tb2 O16 3_666 . 143.32(7) ?
    O11 Tb2 O16 . . 133.68(8) ?
    O10 Tb2 N2 2_546 . 73.74(7) ?
    O17 Tb2 N2 . . 137.12(8) ?
    O3 Tb2 N2 1_556 . 136.26(8) ?
    O15 Tb2 N2 . . 64.13(8) ?
    O4 Tb2 N2 3_666 . 77.11(7) ?
    O11 Tb2 N2 . . 64.84(7) ?
    O16 Tb2 N2 . . 126.24(8) ?
    C1 N1 C5 . . 119.5(2) ?
    C1 N1 Tb1 . . 120.52(17) ?
    C5 N1 Tb1 . . 119.27(18) ?
    N1 C1 C2 . . 122.6(2) ?
    N1 C1 C6 . . 113.1(2) ?
    C2 C1 C6 . . 124.2(2) ?
    C1 C2 C3 . . 117.8(2) ?
    C1 C2 H2A . . 121.1 ?
    C3 C2 H2A . . 121.1 ?
    C2 C3 C4 . . 119.5(2) ?
    C2 C3 C7 . . 120.4(2) ?
    C4 C3 C7 . . 120.0(2) ?
    C5 C4 C3 . . 118.6(3) ?
    C5 C4 H4A . . 120.7 ?
    C3 C4 H4A . . 120.7 ?
    N1 C5 C4 . . 121.7(3) ?
    N1 C5 C8 . . 113.2(2) ?
    C4 C5 C8 . . 125.1(3) ?
    O1 C6 O2 . . 125.8(3) ?
    O1 C6 C1 . . 120.0(2) ?
    O2 C6 C1 . . 114.2(2) ?
    C6 O1 Tb1 . 2 137.01(18) ?
    C6 O2 Tb1 . . 127.35(17) ?
    O3 C7 O4 . . 126.3(3) ?
    O3 C7 C3 . . 116.7(2) ?
    O4 C7 C3 . . 117.0(2) ?
    C7 O3 Tb2 . 1_554 170.3(2) ?
    C7 O4 Tb2 . 3_666 127.23(17) ?
    O5 C8 O6 . . 125.2(3) ?
    O5 C8 C5 . . 119.6(3) ?
    O6 C8 C5 . . 115.2(2) ?
    C8 O6 Tb1 . . 126.89(18) ?
    Tb1 O7 H7B . . 108.7 ?
    Tb1 O7 H7A . . 126.8 ?
    H7B O7 H7A . . 105.2 ?
    Tb1 O8 H8A . . 127.8 ?
    Tb1 O8 H8B . . 98.2 ?
    H8A O8 H8B . . 121.3 ?
    Tb1 O9 H9A . . 123.7 ?
    Tb1 O9 H9B . . 124.9 ?
    H9A O9 H9B . . 94.1 ?
    C13 N2 C9 . . 119.7(2) ?
    C13 N2 Tb2 . . 120.68(19) ?
    C9 N2 Tb2 . . 119.46(18) ?
    N2 C9 C10 . . 122.5(2) ?
    N2 C9 C14 . . 113.9(2) ?
    C10 C9 C14 . . 123.6(2) ?
    C11 C10 C9 . . 117.8(3) ?
    C11 C10 H10A . . 121.1 ?
    C9 C10 H10A . . 121.1 ?
    C10 C11 C12 . . 119.4(2) ?
    C10 C11 C15 . . 120.4(2) ?
    C12 C11 C15 . . 120.2(2) ?
    C11 C12 C13 . . 119.1(3) ?
    C11 C12 H12A . . 120.5 ?
    C13 C12 H12A . . 120.5 ?
    N2 C13 C12 . . 121.4(3) ?
    N2 C13 C16 . . 113.4(2) ?
    C12 C13 C16 . . 125.2(2) ?
    O10 C14 O11 . . 126.2(3) ?
    O10 C14 C9 . . 117.3(2) ?
    O11 C14 C9 . . 116.6(2) ?
    C14 O10 Tb2 . 2_556 150.1(2) ?
    C14 O11 Tb2 . . 124.96(18) ?
    O12 C15 O13 . . 121.2(3) ?
    O12 C15 C11 . . 119.3(3) ?
    O13 C15 C11 . . 119.4(2) ?
    O12 C15 Tb1 . . 63.24(15) ?
    O13 C15 Tb1 . . 58.67(14) ?
    C11 C15 Tb1 . . 168.1(2) ?
    C15 O12 Tb1 . . 90.96(18) ?
    C15 O13 Tb1 . . 95.60(16) ?
    O14 C16 O15 . . 125.0(3) ?
    O14 C16 C13 . . 119.9(2) ?
    O15 C16 C13 . . 115.2(2) ?
    C16 O15 Tb2 . . 126.57(18) ?
    Tb2 O16 H16B . . 130.9 ?
    Tb2 O16 H16A . . 124.3 ?
    H16B O16 H16A . . 99.5 ?
    Tb2 O17 H17B . . 119.8 ?
    Tb2 O17 H17A . . 124.3 ?
    H17B O17 H17A . . 99.1 ?
    H18B O18 H18A . . 98.3 ?
loop_
    _geom_hbond_atom_site_label_D
    _geom_hbond_atom_site_label_H
    _geom_hbond_atom_site_label_A
    _geom_hbond_site_symmetry_A
    _geom_hbond_distance_DH
    _geom_hbond_distance_HA
    _geom_hbond_distance_DA
    _geom_hbond_angle_DHA
    O7 H7A O14 3_656 0.84 1.86 2.700(3) 174.4
    O7 H7B O2 2_545 0.87 1.80 2.651(3) 164.8
    O8 H8A O12 3_666 0.85 1.89 2.741(3) 176.0
    O8 H8B O9 1_565 0.86 2.39 2.844(3) 113.0
    O9 H9A O5 3_656 0.85 2.56 3.057(3) 119.0
    O9 H9A O6 3_656 0.85 1.86 2.711(3) 176.0
    O9 H9B O5 3_656 0.85 2.56 3.057(3) 118.0
    O16 H16A O4 3_656 0.85 2.30 3.101(3) 156.2
    O16 H16B O15 3_657 0.81 1.96 2.766(3) 171.0
    O17 H17A O18 2_546 0.87 1.84 2.705(4) 173.9
    O17 H17B O5 4_566 0.82 1.95 2.759(3) 163.6
    O18 H18A O14 4_565 0.87 2.04 2.911(4) 175.7
    O18 H18B O13 1_555 0.83 1.92 2.745(4) 167.1
