# Supplementary material for: Poly[[penta­aqua­(μ4-pyridine-2,4,6-tri­carboxyl­ato)(μ3-pyridine-2,4,6-tri­carboxyl­ato)diterbium(III)] mono­hydrate]
Source: Acta Crystallogr Sect E Struct Rep Online. 2012 Jul 28;68(Pt 8):m1133–4. doi: 10.1107/S1600536812032898 (PMC3414173; doi:10.1107/S1600536812032898)
Supplement: Supplementary file 2 [file e-68-m1133-Isup2.hkl]

# 
# h,k,l, Fc-squared, Fo-squared, sigma(Fo-squared) and status flag 
# 
data_I
_shelx_title ' [Tb2(H2O)5(ptc)2].H2O in P2(1)/n' 
_shelx_refln_list_code          4 
_shelx_F_calc_maximum      585.79 
_exptl_crystal_F_000      1600.00 
_reflns_d_resolution_high  0.7744 
 
loop_ 
 _symmetry_equiv_pos_as_xyz 
 'x, y, z' 
 '-x+1/2, y+1/2, -z+1/2' 
 '-x, -y, -z' 
 'x-1/2, -y-1/2, z-1/2' 
 
_cell_length_a    18.4264 
_cell_length_b     6.9082 
_cell_length_c    18.5833 
_cell_angle_alpha  90.000 
_cell_angle_beta  111.979 
_cell_angle_gamma  90.000 
 
_shelx_F_squared_multiplier     1.000 
 
loop_ 
 _refln_index_h 
 _refln_index_k 
 _refln_index_l 
 _refln_F_squared_calc 
 _refln_F_squared_meas 
 _refln_F_squared_sigma 
 _refln_observed_status 
   4   0   0   172856.77   189696.89   6617.36 o 
   6   0   0     3286.29     3918.97    117.35 o 
   8   0   0   201789.69   223291.47   9584.16 o 
  10   0   0     3950.21     4580.06     74.00 o 
  12   0   0   122337.87   126794.23   4546.14 o 
  14   0   0      148.57      252.36     49.94 o 
  16   0   0   112022.16   114397.44   4124.79 o 
  18   0   0      164.27      278.90     28.43 o 
  20   0   0    44174.44    43920.62   3235.53 o 
  22   0   0      415.79      413.38    238.14 o 
   1   1   0       12.53      225.73     73.48 o 
   2   1   0   343148.78   381389.75  11974.19 o 
   3   1   0      313.18      356.11     10.28 o 
   4   1   0     4338.01     4669.83     71.40 o 
   5   1   0     2047.23     2016.53     27.43 o 
   6   1   0   103118.76   101489.14   2314.84 o 
   7   1   0    11153.56    11770.27    158.57 o 
   8   1   0      183.62      381.74     26.81 o 
   9   1   0      475.68      462.65     18.62 o 
  10   1   0   125916.61   128249.71   2454.87 o 
  11   1   0      671.39      822.47     21.91 o 
  12   1   0      690.43      816.43     59.30 o 
  13   1   0      881.58      940.76     29.64 o 
  14   1   0   103437.71   105843.51   2334.77 o 
  15   1   0     3398.42     3654.57     72.82 o 
  16   1   0      531.41      668.91     38.54 o 
  17   1   0      197.11      181.35     30.12 o 
  18   1   0    51271.34    51186.01   1620.39 o 
  19   1   0        8.58      181.76     23.03 o 
  20   1   0       19.66      108.41     38.63 o 
  21   1   0      145.81      243.11     46.73 o 
   0   2   0   233659.92   249189.34  10395.71 o 
   1   2   0    19146.00    20283.18    264.33 o 
   2   2   0    18569.16    19706.54    289.61 o 
   3   2   0      412.24      551.90     29.33 o 
   4   2   0   119590.48   122559.34   2903.60 o 
   5   2   0     1197.29     1178.22     29.82 o 
   6   2   0     4870.51     5254.74     65.83 o 
   7   2   0      853.92      867.01     22.35 o 
   8   2   0   119379.20   115539.66   2794.16 o 
   9   2   0     1002.94      956.76     29.29 o 
  10   2   0     2174.93     2181.78     42.76 o 
  11   2   0       61.64       62.66     19.93 o 
  12   2   0   110656.36   107289.32   2360.93 o 
  13   2   0      836.10      988.77     46.75 o 
  14   2   0      106.23      256.36     40.57 o 
  15   2   0      393.74      466.74     48.38 o 
  16   2   0    66644.94    18799.58  20766.00 o 
  17   2   0      204.90      251.35     23.73 o 
  18   2   0     1524.81     1462.93     47.81 o 
  19   2   0      165.10      236.90     32.00 o 
  20   2   0    39530.00    40302.61   1620.24 o 
  21   2   0      511.53      645.40     77.35 o 
   1   3   0       85.85       58.93     12.98 o 
   2   3   0   216373.88   221530.97   6705.23 o 
   3   3   0      181.14      338.31     23.99 o 
   4   3   0     8353.18     8909.72    147.11 o 
   5   3   0     4763.89     4688.48     69.77 o 
   6   3   0   144849.41   145939.75   3914.18 o 
   7   3   0     7877.11     7731.14    104.71 o 
   8   3   0       14.07      137.56     38.21 o 
   9   3   0     4013.66     3705.63     80.64 o 
  10   3   0    73358.36    71889.34   1404.60 o 
  11   3   0     1661.61     1625.48     51.11 o 
  12   3   0      867.66     1039.30     34.68 o 
  13   3   0       26.24       10.49     16.98 o 
  14   3   0    69426.62    66248.67   1440.45 o 
  15   3   0     3253.67     3145.64    116.26 o 
  16   3   0        4.90       80.86     21.58 o 
  17   3   0      383.69      416.89     32.20 o 
  18   3   0    45850.92    44442.65    870.80 o 
  19   3   0      320.60      335.32     32.00 o 
  20   3   0       93.21      251.88     42.88 o 
   0   4   0    64908.25    63737.33   1789.84 o 
   1   4   0     2085.76     2019.60     41.51 o 
   2   4   0      116.82      257.33     25.37 o 
   3   4   0     2605.12     2427.47     96.28 o 
   4   4   0   124891.21   125073.06   3265.08 o 
   5   4   0     8738.46     8594.45    194.60 o 
   6   4   0       99.21      326.04     43.79 o 
   7   4   0     6055.10     5932.54    111.62 o 
   8   4   0    54806.87    54683.98    988.48 o 
   9   4   0     5471.90     5453.55    108.23 o 
  10   4   0     1218.43     1283.79     42.97 o 
  11   4   0     2458.15     2452.49     54.54 o 
  12   4   0    74228.56    73531.20   1713.67 o 
  13   4   0     3456.24     3212.23    127.62 o 
  14   4   0       84.85      119.00     34.87 o 
  15   4   0     1006.01     1066.57     50.59 o 
  16   4   0    36671.77    35191.70    688.74 o 
  17   4   0     2589.86     2528.21    102.43 o 
  18   4   0       82.51      131.82     29.24 o 
  19   4   0      114.74      117.28     30.08 o 
   1   5   0     3910.55     3889.63     74.63 o 
   2   5   0    40153.40    39882.70    733.64 o 
   3   5   0     5303.60     5188.31    125.64 o 
   4   5   0       23.40       78.34     36.49 o 
   5   5   0     3524.72     3203.76     84.95 o 
   6   5   0    51931.38    51586.29   1098.92 o 
   7   5   0     4333.06     4249.82    111.56 o 
   8   5   0      447.09      426.77     46.12 o 
   9   5   0     4157.51     3891.00    139.92 o 
  10   5   0    48192.66    48772.07    915.25 o 
  11   5   0     3623.63     3399.69    106.65 o 
  12   5   0       79.23      129.05     25.02 o 
  13   5   0      876.93      834.31     82.77 o 
  14   5   0    34555.99    34231.32    730.73 o 
  15   5   0     2481.10     2366.60     75.66 o 
  16   5   0       19.12       74.23     29.12 o 
  17   5   0     1510.40     1493.09    141.12 o 
  18   5   0    17529.98    17010.01    384.46 o 
   0   6   0    42672.45    41662.22   1665.45 o 
   1   6   0     2373.89     2329.91     81.50 o 
   2   6   0      194.19      259.76     32.83 o 
   3   6   0     1967.99     1965.24     70.30 o 
   4   6   0    40805.34    39980.09    789.76 o 
   5   6   0     2648.33     2504.58     78.63 o 
   6   6   0     3545.36     3542.10     88.29 o 
   7   6   0     1838.11     1825.59     72.34 o 
   8   6   0    33328.08    33236.92    676.66 o 
   9   6   0     4276.25     4199.18    108.02 o 
  10   6   0      643.85      691.90     46.70 o 
  11   6   0      601.73      522.87     40.84 o 
  12   6   0    22989.20    22726.04    409.19 o 
  13   6   0     1659.75     1745.31     72.66 o 
  14   6   0        4.07       55.86     30.88 o 
  15   6   0      560.32      556.99     58.79 o 
  16   6   0    15817.26    15587.70    353.35 o 
   1   7   0     2408.27     2974.32    556.32 o 
   2   7   0    23531.38    23172.23    505.89 o 
   3   7   0     5286.98     5278.31    139.79 o 
   4   7   0        7.85       66.07     29.23 o 
   5   7   0     3368.64     3235.43    156.13 o 
   6   7   0    19222.15    19277.89    404.86 o 
   7   7   0     3913.60     4077.84    160.43 o 
   8   7   0        4.77       28.08     28.15 o 
   9   7   0      260.38      321.68     37.43 o 
  10   7   0    21979.22    22095.36    442.44 o 
  11   7   0     5141.86     5241.61    185.20 o 
  12   7   0        0.26       77.39     31.73 o 
  13   7   0     2808.34     2801.51     95.80 o 
   0   8   0     5723.00     5727.56    306.97 o 
   1   8   0     4221.94     4327.48    129.49 o 
   2   8   0       29.33       65.06     68.79 o 
   3   8   0     3284.07     3199.60    110.86 o 
   4   8   0     5785.89     5746.96    341.69 o 
   5   8   0     3422.01     3607.74    119.24 o 
   6   8   0      955.66     1085.99    140.77 o 
   7   8   0      679.53     1031.26    219.37 o 
   8   8   0     7672.70     7921.73    316.58 o 
   9   8   0     2019.27     2023.48     95.97 o 
 -21   0   1       23.19       30.55     30.16 o 
 -19   0   1      369.78      393.33     42.69 o 
 -17   0   1     1433.55     1495.55     61.15 o 
 -15   0   1     5118.86     5224.42    395.79 o 
 -13   0   1     4872.50     5135.40    151.55 o 
 -11   0   1      118.83      322.93     32.65 o 
  -9   0   1     8067.45     8429.48    169.68 o 
  -7   0   1      161.58      305.18     14.19 o 
  -5   0   1    13178.63    13303.12    167.29 o 
  -3   0   1     1678.12     2140.06     26.26 o 
   3   0   1     5114.08     3465.71   1771.28 o 
   5   0   1       93.81      424.47     35.67 o 
   7   0   1    11309.96    12580.46    192.74 o 
   9   0   1     2793.83     2773.13     91.70 o 
  11   0   1        1.93       60.01     21.23 o 
  13   0   1      214.02      369.89     63.00 o 
  15   0   1     2093.51     2239.64     74.81 o 
  17   0   1       59.69       50.79     40.00 o 
  19   0   1       24.12       78.71     62.37 o 
  21   0   1     1439.07     1305.40    103.90 o 
 -22   1   1      580.76      435.08     43.96 o 
 -21   1   1       12.05       87.61     35.22 o 
 -20   1   1      983.79     1109.06     40.80 o 
 -19   1   1       84.03      114.37     28.12 o 
 -18   1   1      709.42      733.91     55.48 o 
 -17   1   1     2565.13     2504.64     63.70 o 
 -16   1   1      466.25      469.22     39.80 o 
 -15   1   1      975.09      948.79     31.83 o 
 -14   1   1        3.06       31.55     10.57 o 
 -13   1   1       34.55      154.93     22.79 o 
 -12   1   1     4279.01     4296.31     61.40 o 
 -11   1   1     3272.96     3675.00     43.44 o 
 -10   1   1      301.14      323.99     12.26 o 
  -9   1   1     2895.97     3238.64     43.06 o 
  -8   1   1    11032.38    11436.97    111.95 o 
  -7   1   1      332.95      441.80     14.16 o 
  -6   1   1     3765.28     3906.16     44.88 o 
  -5   1   1     1451.62     1809.68     20.78 o 
  -4   1   1       36.64       51.83      5.58 o 
  -3   1   1      600.09      954.20     12.77 o 
  -2   1   1     2571.15     2530.58     23.22 o 
  -1   1   1     1550.77     1686.74     24.05 o 
   0   1   1      725.75      915.00     49.74 o 
   1   1   1       11.49      400.52     34.33 o 
   2   1   1       33.50      146.55     34.35 o 
   3   1   1     1727.68     2105.13     62.38 o 
   4   1   1      324.74      439.23     20.17 o 
   5   1   1       20.18      244.13     32.60 o 
   6   1   1     2573.71     2575.26     46.08 o 
   7   1   1     3043.50     3389.32     46.81 o 
   8   1   1     1570.94     1590.96     24.87 o 
   9   1   1      857.82      982.09     25.54 o 
  10   1   1     2762.27     2833.90     47.31 o 
  11   1   1     4232.27     4354.31     48.18 o 
  12   1   1       32.76       60.92     12.14 o 
  13   1   1      512.91      616.83     27.04 o 
  14   1   1      552.08      561.83     29.06 o 
  15   1   1      210.72      428.63    109.06 o 
  16   1   1      333.77      368.20     22.70 o 
  17   1   1      601.77      719.59     47.29 o 
  18   1   1     1852.61     1897.52     99.42 o 
  19   1   1      993.70     1105.47     61.23 o 
  20   1   1      132.65      128.49     42.88 o 
  21   1   1       25.34       65.39     35.66 o 
 -21   2   1      210.58      251.39     45.65 o 
 -20   2   1       25.85       62.77     28.76 o 
 -19   2   1      241.01      225.25     31.83 o 
 -18   2   1       32.12       73.10     17.29 o 
 -17   2   1      440.50      509.82     26.82 o 
 -16   2   1     1026.94     1134.91     35.58 o 
 -15   2   1     1213.96     1231.95     33.47 o 
 -14   2   1     1024.85     1056.88     27.61 o 
 -13   2   1      284.91      336.52     19.99 o 
 -12   2   1      589.96      628.56     22.59 o 
 -11   2   1      182.41      306.97     17.72 o 
 -10   2   1     5242.59     5133.72     73.95 o 
  -9   2   1     3023.56     3178.96     60.33 o 
  -8   2   1     5754.37     5624.50     91.80 o 
  -7   2   1      206.10      358.88     19.29 o 
  -6   2   1      594.21      518.03     23.55 o 
  -5   2   1      237.51      411.16     13.83 o 
  -4   2   1     8136.31     8028.15     89.51 o 
  -3   2   1    10285.45    11165.77    152.86 o 
  -2   2   1    22100.89    22985.50    298.63 o 
  -1   2   1      349.31      409.41     15.13 o 
   0   2   1      106.77      124.29     12.03 o 
   1   2   1    17909.14    18923.01    246.01 o 
   2   2   1    19604.16    21013.25    293.06 o 
   3   2   1     7126.06     7318.37     85.78 o 
   4   2   1      148.77      202.76     34.30 o 
   5   2   1      852.11      891.04     25.71 o 
   6   2   1     5503.11     5417.95     74.56 o 
   7   2   1     1859.35     1940.03     31.99 o 
   8   2   1     3354.55     3244.11     59.58 o 
   9   2   1      349.00      366.62     26.85 o 
  10   2   1       12.47       26.78     17.60 o 
  11   2   1     2959.35     3052.04     61.99 o 
  12   2   1     2108.94     2117.21     48.09 o 
  13   2   1       14.31      103.92     19.23 o 
  14   2   1     4367.37     4258.55     69.40 o 
  15   2   1      478.71      603.39     22.27 o 
  16   2   1     1662.75     1768.36     44.11 o 
  17   2   1      347.98      396.45     27.18 o 
  18   2   1      113.22      124.94     26.61 o 
  19   2   1      422.32      443.92     53.72 o 
  20   2   1      938.54      992.73     66.19 o 
  21   2   1     1848.28     2044.69     93.84 o 
 -21   3   1      536.56      481.83     40.96 o 
 -20   3   1     2484.46     2561.69     85.95 o 
 -19   3   1      108.27      131.63     22.20 o 
 -18   3   1      690.24      681.12     31.55 o 
 -17   3   1      191.93      275.77     23.69 o 
 -16   3   1      585.10      514.94     29.51 o 
 -15   3   1      293.32      335.39     24.57 o 
 -14   3   1     1256.68     1168.96     51.73 o 
 -13   3   1     1805.73     1787.01     44.64 o 
 -12   3   1     1209.48     1184.69     44.51 o 
 -11   3   1       22.72       87.87     22.19 o 
 -10   3   1     1942.89     1854.71     36.65 o 
  -9   3   1       50.10      171.21     27.40 o 
  -8   3   1     4509.14     4372.56     58.04 o 
  -7   3   1       74.87      120.90     15.93 o 
  -6   3   1     3871.89     3722.20     48.95 o 
  -5   3   1      391.54      471.70     20.43 o 
  -4   3   1    10203.10    10181.08    191.32 o 
  -3   3   1      153.34      312.48     22.97 o 
  -2   3   1    12016.81    12414.25    162.36 o 
  -1   3   1        5.95       90.11     14.76 o 
   0   3   1     7599.23     7279.82     95.70 o 
   1   3   1       76.38      239.12     38.34 o 
   2   3   1     3213.49     3047.22     55.33 o 
   3   3   1       80.87      164.48     17.47 o 
   4   3   1      122.86      272.60     18.41 o 
   5   3   1       23.57      116.49     17.12 o 
   6   3   1     1841.24     1727.91     44.88 o 
   7   3   1     2749.01     2760.30     49.18 o 
   8   3   1     8017.15     7843.57    118.72 o 
   9   3   1      336.59      449.81     28.07 o 
  10   3   1     3121.69     2945.71     85.40 o 
  11   3   1      205.50      301.95     34.82 o 
  12   3   1     9000.57     8605.35    159.53 o 
  13   3   1     1395.68     1425.40     44.04 o 
  14   3   1     2971.44     2911.35     64.64 o 
  15   3   1      242.27      349.98     30.55 o 
  16   3   1      529.75      498.34     26.95 o 
  17   3   1      163.56      201.31     22.57 o 
  18   3   1     1845.70     1761.38     45.86 o 
  19   3   1     3512.82     3450.53    132.30 o 
  20   3   1       65.82       73.87     29.46 o 
 -20   4   1     1971.11     1861.92     72.65 o 
 -19   4   1       65.06      179.12     28.61 o 
 -18   4   1     1718.56     1664.71     69.01 o 
 -17   4   1       77.62      129.24     25.25 o 
 -16   4   1     1156.32     1237.31     58.26 o 
 -15   4   1       40.90       79.15     23.95 o 
 -14   4   1     4392.96     4303.34     96.09 o 
 -13   4   1     5008.27     4917.55     97.29 o 
 -12   4   1     3714.95     3650.89    100.90 o 
 -11   4   1      635.42      634.82     37.03 o 
 -10   4   1     4462.65     4492.61     77.28 o 
  -9   4   1      212.89      239.07     22.34 o 
  -8   4   1     3584.74     3503.58     58.84 o 
  -7   4   1      405.47      473.43     28.44 o 
  -6   4   1     4370.23     4264.06     97.95 o 
  -5   4   1      205.66      249.41     33.38 o 
  -4   4   1    19229.10    19802.99    382.57 o 
  -3   4   1      428.70      475.49     22.98 o 
  -2   4   1     1986.99     1941.41     41.34 o 
  -1   4   1      453.62      440.04     23.46 o 
   0   4   1    10238.26    10254.79    141.70 o 
   1   4   1      763.17     1024.68     37.42 o 
   2   4   1     1446.71     1227.73     46.38 o 
   3   4   1    12084.31    12507.25    253.57 o 
   4   4   1    31713.65    32395.21    584.71 o 
   5   4   1     4742.62     4837.82     86.33 o 
   6   4   1     2588.52     2449.92     66.05 o 
   7   4   1      444.10      539.28     74.44 o 
   8   4   1     6287.85     6370.57    104.51 o 
   9   4   1      727.40      824.60     33.57 o 
  10   4   1     9684.38     9584.63    155.69 o 
  11   4   1     1148.37     1200.62     43.87 o 
  12   4   1    18121.99    17864.51    317.14 o 
  13   4   1      433.73      500.68     70.66 o 
  14   4   1     1364.89     1328.01     56.50 o 
  15   4   1      176.54      228.19     32.86 o 
  16   4   1     6027.56     5880.28    104.69 o 
  17   4   1     1146.93     1214.31     56.65 o 
  18   4   1     1271.00     1248.02     75.89 o 
  19   4   1     2045.98     2181.42     85.32 o 
 -18   5   1     1017.75     1038.84     56.36 o 
 -17   5   1        6.04       77.77     27.29 o 
 -16   5   1     1883.92     2018.30     74.36 o 
 -15   5   1     1534.82     1509.24    102.81 o 
 -14   5   1      897.79      943.13     51.34 o 
 -13   5   1       15.85       63.18     22.27 o 
 -12   5   1     5236.53     5253.60    104.14 o 
 -11   5   1     6666.09     6746.01    124.70 o 
 -10   5   1     8374.37     8221.82    140.29 o 
  -9   5   1       15.64       70.37     20.22 o 
  -8   5   1     5362.76     5244.86     94.21 o 
  -7   5   1     1367.05     1374.28     59.32 o 
  -6   5   1    10373.92    10187.79    188.86 o 
  -5   5   1      229.11      324.97     38.77 o 
  -4   5   1     4999.19     5042.35     99.18 o 
  -3   5   1     1111.09     1121.12     41.32 o 
  -2   5   1     5730.99     5582.48    104.03 o 
  -1   5   1        3.40       53.34     23.11 o 
   0   5   1     6038.33     5854.96    111.85 o 
   1   5   1     3918.14     3920.86     78.87 o 
   2   5   1     6373.35     6222.60    108.93 o 
   3   5   1      786.64      822.56     44.80 o 
   4   5   1     3084.70     2858.66     78.39 o 
   5   5   1     9757.76     9781.42    180.12 o 
   6   5   1    13283.67    13244.39    221.79 o 
   7   5   1      996.85     1188.20    111.68 o 
   8   5   1     3859.32     3647.58    121.27 o 
   9   5   1      705.19      754.51     39.98 o 
  10   5   1    14201.42    14372.78    249.38 o 
  11   5   1      121.86      161.83     26.10 o 
  12   5   1     8116.38     7946.92    199.07 o 
  13   5   1      463.89      440.55     43.23 o 
  14   5   1     4759.09     4569.75    135.31 o 
  15   5   1      704.50      763.16     57.08 o 
  16   5   1     1322.64     1202.43     64.64 o 
  17   5   1     1596.43     1580.43     76.44 o 
 -16   6   1     1449.85     1475.10     73.71 o 
 -15   6   1       10.58       94.92     33.64 o 
 -14   6   1     3437.50     3587.58     96.05 o 
 -13   6   1     1886.22     1885.51     68.63 o 
 -12   6   1     4572.44     4526.51     99.72 o 
 -11   6   1      415.43      443.26     37.30 o 
 -10   6   1     3953.05     3864.33     99.95 o 
  -9   6   1     3521.78     3656.64     89.50 o 
  -8   6   1    11375.11    11542.71    386.32 o 
  -7   6   1       66.27      114.40     28.33 o 
  -6   6   1     5092.78     5060.42    134.82 o 
  -5   6   1     1431.07     1522.40     57.96 o 
  -4   6   1     4757.71     4741.35    113.20 o 
  -3   6   1      653.95      783.78     54.74 o 
  -2   6   1     6171.12     6132.92    134.23 o 
  -1   6   1     1548.77     1514.84     58.34 o 
   0   6   1     7053.25     7167.79    258.04 o 
   1   6   1     1408.67     1564.15     81.74 o 
   2   6   1     8124.86     8176.73    214.14 o 
   3   6   1     4102.10     4009.08    116.25 o 
   4   6   1     9003.00     8785.05    252.42 o 
   5   6   1     2021.27     2117.39     67.61 o 
   6   6   1     5035.89     4991.07    151.79 o 
   7   6   1     1538.07     1573.46     68.32 o 
   8   6   1     7749.33     7692.58    171.01 o 
   9   6   1      128.84      208.91     28.59 o 
  10   6   1     5205.56     5229.52    116.57 o 
  11   6   1       85.95      118.20     30.09 o 
  12   6   1     4252.50     4263.53    125.92 o 
  13   6   1      101.47      145.18     31.53 o 
  14   6   1     1369.41     1362.72     65.48 o 
  15   6   1     1373.73     1509.99    104.88 o 
 -14   7   1     2581.92     2545.59    107.09 o 
 -13   7   1        5.92       34.07     31.66 o 
 -12   7   1     5649.74     5904.69    217.36 o 
 -11   7   1     3408.49     3342.82    107.20 o 
 -10   7   1     4631.75     5010.46    269.40 o 
  -9   7   1      535.34      580.36     60.24 o 
  -8   7   1     5349.35     5499.97    157.92 o 
  -7   7   1     2530.18     2572.63    108.33 o 
  -6   7   1     5893.37     6253.63    236.21 o 
  -5   7   1      634.94      737.21     49.99 o 
  -4   7   1     6091.48     6072.07    150.42 o 
  -3   7   1     2519.63     2482.48    101.45 o 
  -2   7   1     4772.36     4730.75    177.36 o 
  -1   7   1       79.25      124.37     31.82 o 
   0   7   1     8410.89     8472.53    335.25 o 
   1   7   1     5931.61     5599.77    160.19 o 
   2   7   1     8107.58     8104.33    189.62 o 
   3   7   1      356.48     2163.14   1156.10 o 
   4   7   1     5920.57     5566.77    153.80 o 
   5   7   1     4947.33     4874.84    140.74 o 
   6   7   1     6444.14     6679.06    169.70 o 
   7   7   1     1640.24     1544.17    141.86 o 
   8   7   1     4140.63     4310.69    119.36 o 
   9   7   1      816.36      811.26     72.12 o 
  10   7   1     7896.95     7958.81    219.42 o 
  11   7   1      424.40      424.66     41.77 o 
  12   7   1     3292.01     3563.24    167.02 o 
  13   7   1     2024.91     2039.65     92.97 o 
 -10   8   1     5182.28     6079.45    393.69 o 
  -9   8   1     3844.71     3989.98    142.95 o 
  -8   8   1     4927.92     4926.14    221.93 o 
  -7   8   1      667.98     1829.16    915.98 o 
  -6   8   1     4773.39     5097.16    345.93 o 
  -5   8   1     4037.97     4086.46    218.82 o 
  -4   8   1     3078.43     3161.82    109.70 o 
  -3   8   1       58.74       75.43     71.70 o 
  -2   8   1     5794.62     5929.79    159.37 o 
   0   8   1     4691.14     4784.56    186.71 o 
   1   8   1      290.80      407.86     98.23 o 
   2   8   1     2747.15     2782.42    104.26 o 
   3   8   1     4756.31     4773.16    218.44 o 
   4   8   1     5172.73     5170.08    148.07 o 
   5   8   1       41.73      777.68    544.28 o 
   6   8   1     5329.73     5410.34    171.99 o 
   7   8   1     5914.05     5928.01    196.79 o 
   8   8   1     8058.77     7887.67    222.63 o 
   9   8   1     1798.66     1641.58     91.18 o 
 -22   0   2    35453.38    35486.50   1350.97 o 
 -20   0   2     4157.00     3963.17    218.93 o 
 -18   0   2    61407.83    62394.12   1841.45 o 
 -16   0   2     2209.77     2384.23     64.59 o 
 -14   0   2    83716.38    88333.07   2821.63 o 
 -12   0   2     7904.67     8287.23    298.55 o 
 -10   0   2   127064.77   132566.83   4806.31 o 
  -8   0   2      768.37      901.14     73.26 o 
  -6   0   2   213329.73   235028.61   7998.17 o 
  -4   0   2    26962.12    28566.83    443.92 o 
   2   0   2   155726.02       54.47  77544.13 o 
   4   0   2     8559.66     8677.47    112.67 o 
   6   0   2   212930.88   234411.48  14941.03 o 
   8   0   2     4829.00     5078.57    154.94 o 
  10   0   2    85610.84    87912.41   2660.99 o 
  12   0   2     1744.70     1835.07     81.77 o 
  14   0   2    59399.99    21041.30  25429.11 o 
  16   0   2     1101.93     1311.85    105.76 o 
  18   0   2    35555.27    36370.86   2310.57 o 
  20   0   2       25.21      146.42     72.32 o 
 -22   1   2     2894.73     3045.52    125.35 o 
 -21   1   2      271.89      236.23     24.66 o 
 -20   1   2    37494.56    37601.95   1508.89 o 
 -19   1   2        1.70        6.62     17.73 o 
 -18   1   2      520.37      719.60     28.68 o 
 -17   1   2     1040.93     1099.27     36.80 o 
 -16   1   2    77644.48    78408.45   1581.83 o 
 -15   1   2     5002.05     4946.97     68.43 o 
 -14   1   2     7456.73     7545.75     99.66 o 
 -13   1   2       75.15      104.91     14.16 o 
 -12   1   2    90885.80    92336.89   1586.71 o 
 -11   1   2     1752.98     1795.17     23.58 o 
 -10   1   2     5183.69     5346.06     64.06 o 
  -9   1   2    14310.84    14839.88    157.66 o 
  -8   1   2   158630.84   163262.48   3534.33 o 
  -7   1   2     1536.78     1311.96     20.63 o 
  -6   1   2      972.88     1323.28     57.00 o 
  -5   1   2     7668.63     7824.03     74.80 o 
  -4   1   2   128037.95   140437.58   2689.53 o 
  -3   1   2     2557.73     2778.80     27.92 o 
  -2   1   2     1868.40     2278.97     20.30 o 
  -1   1   2     6427.57     6594.22     56.12 o 
   0   1   2   210049.30   210865.92   5393.73 o 
   1   1   2     1773.06     1841.91     25.54 o 
   2   1   2     2902.41     3576.64     39.25 o 
   3   1   2      743.20      728.12     17.74 o 
   4   1   2   139382.80   137755.53   6049.96 o 
   5   1   2     6969.86     7407.26    113.32 o 
   6   1   2      364.13      677.19     20.41 o 
   7   1   2       16.97       65.59     12.24 o 
   8   1   2   189814.84   193857.39   5036.68 o 
   9   1   2      122.19      188.48     28.92 o 
  10   1   2     1722.51     1876.34     43.50 o 
  11   1   2     1874.86     1857.21     39.97 o 
  12   1   2    75919.21    77116.12   1482.41 o 
  13   1   2        3.43       18.62     16.28 o 
  14   1   2       25.65      107.85     19.22 o 
  15   1   2      902.67      990.60     99.46 o 
  16   1   2    65098.07    65181.98   1956.10 o 
  17   1   2      183.30      208.18     19.81 o 
  18   1   2      255.69      278.55     45.09 o 
  19   1   2       67.74      132.90     42.30 o 
  20   1   2    40593.60    42299.36   2044.54 o 
  21   1   2       18.27       22.05     39.84 o 
 -22   2   2    32504.45    31786.04   1358.31 o 
 -21   2   2      452.15      452.24     70.30 o 
 -20   2   2     2170.61     2289.08     87.09 o 
 -19   2   2     1227.51     1215.78     40.41 o 
 -18   2   2    39926.10    39821.64    723.35 o 
 -17   2   2       38.51       42.91     16.60 o 
 -16   2   2     4094.34     4244.41     97.14 o 
 -15   2   2     1049.36     1061.17     47.08 o 
 -14   2   2    61937.68    59996.55   1111.42 o 
 -13   2   2      466.05      498.19     21.45 o 
 -12   2   2     8256.13     8027.70    112.31 o 
 -11   2   2     1845.99     2011.51     36.51 o 
 -10   2   2    94103.38    90494.14   2020.44 o 
  -9   2   2     4917.46     5343.56     82.49 o 
  -8   2   2     1244.71     1309.45     34.55 o 
  -7   2   2    14626.95    15138.03    166.23 o 
  -6   2   2   127311.38   130532.91   2842.10 o 
  -5   2   2     4738.22     4679.12     48.84 o 
  -4   2   2     6501.53     6563.92     67.40 o 
  -3   2   2     5847.65     6200.17     68.72 o 
  -2   2   2    63231.50    62696.14   1122.51 o 
  -1   2   2    23501.57    24247.75    319.75 o 
   0   2   2    11358.62    11291.63    142.53 o 
   1   2   2    63786.48    65470.50   1244.01 o 
   2   2   2   178892.67   182606.84   4949.77 o 
   3   2   2       17.16       65.66     10.81 o 
   4   2   2      329.54      583.26     55.06 o 
   5   2   2     1029.16     1010.26     28.54 o 
   6   2   2   136465.14   135534.13   3473.96 o 
   7   2   2     3627.37     3359.18     60.72 o 
   8   2   2     1317.91     1312.05     44.69 o 
   9   2   2      555.67      483.01     27.65 o 
  10   2   2    92515.63    89604.83   2373.44 o 
  11   2   2      116.73       97.03     13.84 o 
  12   2   2     1055.50     1107.25     27.44 o 
  13   2   2      602.75      581.62     25.54 o 
  14   2   2    52927.35    52492.92   1029.11 o 
  15   2   2     4212.41     4290.00     76.10 o 
  16   2   2      472.39      533.13     26.48 o 
  17   2   2     3189.36     3235.77     65.37 o 
  18   2   2    45552.93    47311.49   1881.23 o 
  19   2   2      282.77      296.29     48.47 o 
  20   2   2      157.73      207.89     56.64 o 
 -21   3   2     2755.85     2787.20     90.97 o 
 -20   3   2    34508.13    34173.12    774.51 o 
 -19   3   2       46.66      123.23     31.38 o 
 -18   3   2     2213.91     2196.98     55.82 o 
 -17   3   2     1005.21     1052.45     62.14 o 
 -16   3   2    50352.27    48638.53    923.75 o 
 -15   3   2      567.31      660.40     71.39 o 
 -14   3   2     1675.45     1642.24     43.25 o 
 -13   3   2      227.69      569.25    102.78 o 
 -12   3   2    87076.62    85636.32   2016.25 o 
 -11   3   2     1146.18     1256.89     80.61 o 
 -10   3   2      919.34      939.28     28.91 o 
  -9   3   2     4399.39     4420.53     65.86 o 
  -8   3   2   113859.77   113189.70   2486.83 o 
  -7   3   2      960.69      885.24     41.43 o 
  -6   3   2     2630.93     2564.02     35.94 o 
  -5   3   2     5523.64     5046.91    112.87 o 
  -4   3   2   164136.53   167534.97   4596.40 o 
  -3   3   2     4228.32     4292.91     64.94 o 
  -2   3   2     9087.13     8948.62    121.42 o 
  -1   3   2      364.58      378.64     34.49 o 
   0   3   2   191916.39   196228.30   5677.54 o 
   1   3   2      526.56      556.96     20.61 o 
   2   3   2    11439.28    11784.91    158.25 o 
   3   3   2     5434.92     5236.48    100.95 o 
   4   3   2   158269.38   160007.58   4423.81 o 
   5   3   2     5751.85     5827.76     88.41 o 
   6   3   2      609.09      584.71     47.76 o 
   7   3   2     3946.26     3804.76     78.82 o 
   8   3   2    74597.16    73299.12   1399.36 o 
   9   3   2     1357.88     1247.76     38.93 o 
  10   3   2     9762.78     9431.71    148.68 o 
  11   3   2      440.53      445.64     31.77 o 
  12   3   2    54334.95    51605.34   1029.13 o 
  13   3   2     2273.99     2185.36    106.36 o 
  14   3   2      196.29      242.01     22.70 o 
  15   3   2     2327.82     2234.24     57.18 o 
  16   3   2    36864.60    35980.10    868.73 o 
  17   3   2     1309.99     1255.43     38.50 o 
  18   3   2       64.91      111.21     27.80 o 
  19   3   2     1655.76     1769.53     77.05 o 
 -20   4   2     2652.28     2699.96     79.89 o 
 -19   4   2     2803.21     2893.54     75.20 o 
 -18   4   2    34088.61    32814.93    587.11 o 
 -17   4   2     4170.58     3978.77     80.46 o 
 -16   4   2     1673.47     1724.39     54.06 o 
 -15   4   2     2596.74     2585.93     71.57 o 
 -14   4   2    46330.98    45240.10    917.96 o 
 -13   4   2     6631.56     6546.22    126.66 o 
 -12   4   2      140.83      283.18     29.81 o 
 -11   4   2     6890.92     6711.30     99.02 o 
 -10   4   2    57399.45    57750.53   1069.35 o 
  -9   4   2     7967.86     8088.55    111.28 o 
  -8   4   2     1990.10     1957.35     73.75 o 
  -7   4   2    24801.70    25293.66    413.69 o 
  -6   4   2    92111.95    90434.98   2078.70 o 
  -5   4   2       98.79      148.01     22.63 o 
  -4   4   2     5233.50     5459.41     81.13 o 
  -3   4   2     5307.31     5215.69     81.73 o 
  -2   4   2    86545.84    85594.26   1896.20 o 
  -1   4   2    21958.42    22263.07    332.55 o 
   0   4   2     2783.66     2921.60     62.85 o 
   1   4   2     1227.89     1265.17     35.36 o 
   2   4   2   108692.77   107776.06   2648.44 o 
   3   4   2     5572.51     5403.36    114.90 o 
   4   4   2       25.21      169.52     32.49 o 
   5   4   2     4610.92     4674.69    100.45 o 
   6   4   2    56095.13    55524.96   1102.66 o 
   7   4   2     6703.41     6686.99    111.30 o 
   8   4   2     2209.81     2185.94     65.27 o 
   9   4   2     4849.13     4702.82     89.79 o 
  10   4   2    57778.41    58254.20   1116.24 o 
  11   4   2     9076.15     8899.11    164.11 o 
  12   4   2      997.45      999.38     41.47 o 
  13   4   2     3241.25     3146.04    105.27 o 
  14   4   2    35997.96    34844.24    726.98 o 
  15   4   2     3478.57     3371.58     90.91 o 
  16   4   2       83.25      149.38     27.70 o 
  17   4   2     3976.80     3678.88     91.93 o 
  18   4   2    30023.61    29688.52    775.70 o 
 -18   5   2     2337.48     2493.21     96.20 o 
 -17   5   2     2277.89     2237.73     79.50 o 
 -16   5   2    21831.13    21438.91    421.81 o 
 -15   5   2      558.57      655.87     49.13 o 
 -14   5   2      318.74      369.82     29.62 o 
 -13   5   2     2820.66     2701.76     67.84 o 
 -12   5   2    33320.27    33408.06    600.06 o 
 -11   5   2     6697.43     6695.75    110.40 o 
 -10   5   2     2769.41     2690.24     72.49 o 
  -9   5   2     1747.27     1591.88     77.39 o 
  -8   5   2    37370.06    37194.80    689.35 o 
  -7   5   2     1517.66     1486.27     98.81 o 
  -6   5   2     2209.60     2306.10     76.36 o 
  -5   5   2     8752.34     8627.55    194.03 o 
  -4   5   2    41974.29    41325.55    792.86 o 
  -3   5   2    11276.34    11398.44    189.91 o 
  -2   5   2     3231.67     3068.90     88.56 o 
  -1   5   2     4623.17     4648.83     90.95 o 
   0   5   2    38857.92    38150.74    721.91 o 
   1   5   2     8181.25     8165.24    198.21 o 
   2   5   2       73.18      120.77     27.72 o 
   3   5   2     1530.02     1286.07     59.71 o 
   4   5   2    48384.07    48310.29    982.72 o 
   5   5   2     2823.98     2709.56    132.28 o 
   6   5   2      310.57      385.76     38.85 o 
   7   5   2     7881.45     8053.11    201.50 o 
   8   5   2    45191.64    45507.57    941.93 o 
   9   5   2     2071.64     2056.90     56.27 o 
  10   5   2       14.00       91.92     25.96 o 
  11   5   2      579.76      555.38     37.28 o 
  12   5   2    39179.26    38413.16    804.45 o 
  13   5   2     6523.39     6384.29    194.02 o 
  14   5   2      711.79      787.32     53.44 o 
  15   5   2     1522.16     1387.88     63.19 o 
  16   5   2    27494.81    27247.59    682.12 o 
  17   5   2     4154.45     4104.06    182.65 o 
 -16   6   2      668.92      674.88     58.57 o 
 -15   6   2     2163.85     2131.38     68.99 o 
 -14   6   2    17258.89    17174.56    311.87 o 
 -13   6   2     2914.88     2949.62     82.51 o 
 -12   6   2      297.20      349.26     41.11 o 
 -11   6   2     5958.28     5980.02    129.99 o 
 -10   6   2    33422.93    33043.07    599.00 o 
  -9   6   2     3718.67     3708.89    183.40 o 
  -8   6   2      518.38      524.07     41.78 o 
  -7   6   2     3394.58     3727.28    278.90 o 
  -6   6   2    34328.34    33360.12    644.73 o 
  -5   6   2     4664.43     4767.67    138.15 o 
  -4   6   2     2031.71     2058.76     91.37 o 
  -3   6   2     5806.21     5800.99    156.01 o 
  -2   6   2    40967.14    39973.32    784.89 o 
  -1   6   2     7555.17     7564.06    156.57 o 
   0   6   2       94.86      139.16     29.36 o 
   1   6   2     1867.59     1908.56     98.97 o 
   2   6   2    35470.01    34504.16    659.68 o 
   3   6   2     8492.82     8318.93    172.33 o 
   4   6   2     2455.49     2363.09     85.40 o 
   5   6   2    15885.73    15661.93    313.99 o 
   6   6   2    41381.86    40895.90    867.22 o 
   7   6   2      763.44      814.44     54.01 o 
   8   6   2       90.85      155.08     48.45 o 
   9   6   2     1547.27     1568.08     78.53 o 
  10   6   2    24008.41    23911.60    432.17 o 
  11   6   2     8591.59     8323.46    164.76 o 
  12   6   2     1110.71     1079.73     56.89 o 
  13   6   2     3771.16     3661.04    106.45 o 
  14   6   2    20397.59    19336.69    444.71 o 
  15   6   2     2400.71     2236.81    107.55 o 
 -14   7   2       87.04      131.36     34.92 o 
 -13   7   2     3610.22     3622.46    140.26 o 
 -12   7   2    14708.73    14634.60    359.41 o 
 -11   7   2     3736.51     3623.06    112.47 o 
 -10   7   2       65.36       75.98     32.62 o 
  -9   7   2    13551.47    14064.91    564.21 o 
  -8   7   2    20093.04    19943.61    372.94 o 
  -7   7   2     3840.64     4531.55    541.16 o 
  -6   7   2      583.52      687.23     68.30 o 
  -5   7   2     5369.10     5809.05    431.33 o 
  -4   7   2    25508.39    24972.43    533.59 o 
  -3   7   2     3040.61     4202.81   1032.75 o 
  -2   7   2      911.02     1049.83     56.43 o 
  -1   7   2     3974.01     4157.37    269.22 o 
   0   7   2    18448.01    18185.84    355.99 o 
   1   7   2     4079.81     4114.14    121.33 o 
   2   7   2       65.44       89.37     39.33 o 
   3   7   2     3540.00     3497.90    115.55 o 
   4   7   2    22206.92    22040.61    518.50 o 
   5   7   2     5352.24     5513.92    150.37 o 
   6   7   2     2067.86     2145.26    116.74 o 
   7   7   2    10569.28    10453.09    242.46 o 
   8   7   2    12548.40    12212.46    309.55 o 
   9   7   2     2823.08     2916.05    101.79 o 
  10   7   2       51.43      101.32     39.00 o 
  11   7   2     2498.72     3398.46    437.55 o 
  12   7   2    12681.86    12734.79    381.27 o 
 -10   8   2     8999.96     8812.09    208.36 o 
  -9   8   2     1115.24     1533.07    286.09 o 
  -8   8   2      679.39      707.32     59.20 o 
  -7   8   2     5475.08     6038.20    695.30 o 
  -6   8   2    12003.96    11387.71    300.10 o 
  -5   8   2     5775.45     5730.00    156.61 o 
  -4   8   2      261.97      245.49    122.48 o 
  -3   8   2     3542.89     3615.69    117.30 o 
  -1   8   2     3095.34     3182.27    111.13 o 
   0   8   2       64.24       36.06     63.41 o 
   1   8   2     3297.22     3112.85    110.79 o 
   2   8   2    10116.30     9484.73    386.43 o 
   3   8   2     5152.44     4959.43    143.97 o 
   4   8   2      344.36      696.64    196.79 o 
   5   8   2     7258.40     7110.10    205.09 o 
   6   8   2     9931.47    10088.52    265.94 o 
   7   8   2      560.52      667.11     64.31 o 
   8   8   2      785.62      601.27     76.09 o 
 -23   0   3      752.03      734.98     71.21 o 
 -21   0   3       13.43       95.74     32.04 o 
 -19   0   3     4092.12     3862.49    188.37 o 
 -17   0   3      846.30      943.82     47.11 o 
 -15   0   3      895.60      969.17     31.84 o 
 -13   0   3     8057.52     8631.47    342.52 o 
 -11   0   3      239.84      415.36     47.67 o 
  -9   0   3       78.47      294.68     71.49 o 
  -7   0   3      265.16      450.46     25.75 o 
  -5   0   3    15397.94    16636.01    211.73 o 
  -3   0   3     1765.80     2150.30     66.51 o 
  -1   0   3     3456.24     3853.28     53.04 o 
   1   0   3     1547.34     1806.72     20.21 o 
   3   0   3    21120.46    22158.35    572.46 o 
   5   0   3     1103.12     1207.86     49.83 o 
   7   0   3     8940.89     9580.01    316.73 o 
   9   0   3      254.64      309.66     41.87 o 
  11   0   3    17846.37    18816.27    729.70 o 
  13   0   3       12.99       54.29     41.03 o 
  15   0   3     1306.52     1520.74    112.00 o 
  17   0   3      519.32      597.47     96.59 o 
  19   0   3     5134.26     5888.11    445.07 o 
 -22   1   3      882.13      924.25     41.54 o 
 -21   1   3        7.17       60.87     19.96 o 
 -20   1   3      661.34      639.96     31.43 o 
 -19   1   3       41.86       70.15     16.90 o 
 -18   1   3      254.19      232.77     20.20 o 
 -17   1   3      279.37      376.14     35.83 o 
 -16   1   3      128.92      153.27     15.44 o 
 -15   1   3       95.91      200.69     17.27 o 
 -14   1   3      558.51      633.26     22.65 o 
 -13   1   3      531.23      629.78     18.73 o 
 -12   1   3       11.82       28.70      9.10 o 
 -11   1   3      381.92      427.81     17.93 o 
 -10   1   3     1378.90     1329.30     21.21 o 
  -9   1   3      430.20      746.11     16.03 o 
  -8   1   3    15457.05    16117.93    159.88 o 
  -7   1   3      208.72      303.20     11.15 o 
  -6   1   3     5708.92     5807.87     54.65 o 
  -5   1   3      962.97     1215.64     12.64 o 
  -4   1   3       15.15      137.57      8.62 o 
  -3   1   3     2086.24     2395.01     19.70 o 
  -2   1   3     2876.29     3212.99     32.47 o 
  -1   1   3     2371.45     2481.25     24.55 o 
   0   1   3     3753.77     3877.56     42.09 o 
   1   1   3     4853.27     5034.91     71.27 o 
   2   1   3      230.39      283.63     16.71 o 
   3   1   3      373.78      554.15     26.77 o 
   4   1   3     8347.35     8423.12    133.67 o 
   5   1   3     1571.78     1588.32     35.08 o 
   6   1   3      574.86      624.69     21.01 o 
   7   1   3       49.80      146.54      9.02 o 
   8   1   3     1918.59     2047.42     26.29 o 
   9   1   3     6820.76     6987.04     95.98 o 
  10   1   3        3.82       22.92     10.04 o 
  11   1   3       16.79      241.43     53.56 o 
  12   1   3     1131.35     1039.90     22.26 o 
  13   1   3     5208.81     5224.70    187.92 o 
  14   1   3     3318.17     3189.45    131.46 o 
  15   1   3       40.10       87.86     20.58 o 
  16   1   3      479.05      451.40     34.53 o 
  17   1   3     2379.99     2621.96    106.25 o 
  18   1   3       26.20       80.99     34.26 o 
  19   1   3        5.81       68.73     47.61 o 
  20   1   3       66.88      127.86     42.83 o 
 -22   2   3      194.43      235.49     56.41 o 
 -21   2   3        5.15       72.21     36.31 o 
 -20   2   3      796.17      844.27     42.87 o 
 -19   2   3      102.49      124.09     20.94 o 
 -18   2   3     2367.44     2267.85     60.83 o 
 -17   2   3      561.89      569.62     32.25 o 
 -16   2   3     1165.96     1080.32     33.58 o 
 -15   2   3      125.27      144.95     17.71 o 
 -14   2   3       13.30       11.23     10.94 o 
 -13   2   3      646.62      747.89     36.84 o 
 -12   2   3     7877.96     7512.27     94.54 o 
 -11   2   3       62.42      112.27     20.39 o 
 -10   2   3     2916.84     2865.63     43.75 o 
  -9   2   3     2796.09     2652.11     62.45 o 
  -8   2   3     1063.53      993.34     19.82 o 
  -7   2   3     6850.53     7154.69     74.92 o 
  -6   2   3     6776.04     6903.86    104.45 o 
  -5   2   3      151.58      290.05     11.14 o 
  -4   2   3     3379.93     3160.78     37.22 o 
  -3   2   3      871.08     1061.92     17.40 o 
  -2   2   3     1703.27     1786.99     25.57 o 
  -1   2   3    16869.29    16901.60    205.86 o 
   0   2   3    23229.29    22661.20    309.13 o 
   1   2   3      666.70      947.80     21.80 o 
   2   2   3     5495.68     5405.47     65.53 o 
   3   2   3     3636.15     3522.73     55.38 o 
   4   2   3     7505.90     7642.86    100.53 o 
   5   2   3      329.87      489.22     32.38 o 
   6   2   3     1502.06     1560.66     43.61 o 
   7   2   3     4612.32     4569.44     94.43 o 
   8   2   3      981.98      969.91     34.37 o 
   9   2   3        4.76       78.04     14.24 o 
  10   2   3      115.18      151.23     26.19 o 
  11   2   3     5930.84     5875.14     90.62 o 
  12   2   3     8014.98     7916.88    110.47 o 
  13   2   3       32.30      173.09     39.36 o 
  14   2   3     1910.44     1759.58     61.56 o 
  15   2   3     4747.78     4242.04    668.11 o 
  16   2   3       33.37       44.87     10.85 o 
  17   2   3       14.27      104.14     35.84 o 
  18   2   3      483.60      567.22     55.74 o 
  19   2   3     4037.92     4513.18    229.59 o 
  20   2   3     1104.75      997.03    193.46 o 
 -21   3   3       56.42      135.68     50.11 o 
 -20   3   3     1246.36     1296.18     61.16 o 
 -19   3   3      343.33      324.02     25.87 o 
 -18   3   3     1506.47     1471.61     41.81 o 
 -17   3   3      483.74      577.78     35.41 o 
 -16   3   3     1587.96     1557.21     45.57 o 
 -15   3   3      143.74      204.39     20.56 o 
 -14   3   3     1556.24     1587.64     40.86 o 
 -13   3   3      296.67      361.48     28.07 o 
 -12   3   3      599.21      630.03     28.04 o 
 -11   3   3     3501.75     3471.46     54.85 o 
 -10   3   3     5364.01     5194.80     80.82 o 
  -9   3   3        0.67       66.05     14.78 o 
  -8   3   3     7414.25     7327.70     85.32 o 
  -7   3   3     3329.64     3308.31     73.99 o 
  -6   3   3     7106.27     7006.10     87.83 o 
  -5   3   3      618.25      733.83     21.76 o 
  -4   3   3     5710.14     5666.49     80.79 o 
  -3   3   3     2892.19     2977.60     49.78 o 
  -2   3   3    10018.54    10292.28    126.28 o 
  -1   3   3      524.72      641.17     20.88 o 
   0   3   3     2395.71     2251.79     52.10 o 
   1   3   3     3294.74     3185.74     58.18 o 
   2   3   3     5093.88     4907.33     72.97 o 
   3   3   3      731.18      955.35     31.72 o 
   4   3   3     6070.78     5725.15     87.45 o 
   5   3   3     4426.15     4360.32     77.74 o 
   6   3   3     4594.96     4631.96     73.73 o 
   7   3   3      184.53      230.40     31.05 o 
   8   3   3       66.21      111.58     18.81 o 
   9   3   3     6040.98     5927.32     99.27 o 
  10   3   3     1003.14      955.31     35.80 o 
  11   3   3      859.02      874.07     43.40 o 
  12   3   3     8905.54     8446.82    203.46 o 
  13   3   3      676.99      675.97     34.58 o 
  14   3   3     3237.42     2987.48     88.90 o 
  15   3   3      325.57      374.22     21.56 o 
  16   3   3     2565.78     2448.63     73.02 o 
  17   3   3      950.28     1079.45     57.77 o 
  18   3   3      388.16      426.19     37.41 o 
  19   3   3      705.60      839.70     72.20 o 
 -20   4   3     3688.45     3666.42    111.54 o 
 -19   4   3       16.58       36.07     23.04 o 
 -18   4   3     2520.69     2591.79     73.70 o 
 -17   4   3      549.88      611.82     56.50 o 
 -16   4   3     5513.38     5308.36    111.62 o 
 -15   4   3     1170.57     1140.13     51.41 o 
 -14   4   3      932.01      979.63     38.41 o 
 -13   4   3       20.50      101.35     19.13 o 
 -12   4   3     5543.55     5592.24    104.84 o 
 -11   4   3       14.20       81.86     16.64 o 
 -10   4   3     1331.32     1354.37     92.95 o 
  -9   4   3     5168.44     5135.74     74.14 o 
  -8   4   3    11257.27    11202.67    155.30 o 
  -7   4   3       70.30      101.93     17.39 o 
  -6   4   3    10791.53    10787.28    182.04 o 
  -5   4   3     5039.77     4993.18    116.38 o 
  -4   4   3     7149.81     7123.82    109.86 o 
  -3   4   3     1524.70     1653.91     38.84 o 
  -2   4   3     7348.81     7352.23    104.39 o 
  -1   4   3     9063.67     9115.68    160.96 o 
   0   4   3    15578.84    16120.75    256.31 o 
   1   4   3       65.41      251.98     47.20 o 
   2   4   3      660.95      527.60     33.68 o 
   3   4   3       94.95      250.21     26.28 o 
   4   4   3     1727.15     1694.14     67.69 o 
   5   4   3      357.05      501.59     36.19 o 
   6   4   3     4812.33     4995.24     89.64 o 
   7   4   3     8809.38     8805.59    153.58 o 
   8   4   3     4864.68     5212.11    117.03 o 
   9   4   3        5.38       60.16     18.74 o 
  10   4   3     7071.31     6877.63    122.86 o 
  11   4   3     2910.29     2863.98     71.89 o 
  12   4   3     2483.00     2444.62     86.53 o 
  13   4   3     2008.72     1974.75    116.21 o 
  14   4   3     3309.52     3257.20    116.70 o 
  15   4   3     3380.36     3416.46     93.22 o 
  16   4   3     3303.83     3294.04     84.55 o 
  17   4   3        3.82       15.14     23.10 o 
  18   4   3     2396.37     2406.51     79.76 o 
 -19   5   3      435.93      385.40     39.50 o 
 -18   5   3     3221.67     3280.13    108.36 o 
 -17   5   3      426.56      406.97     52.35 o 
 -16   5   3     3727.47     3744.49     90.81 o 
 -15   5   3      625.62      730.46     49.31 o 
 -14   5   3     4744.82     4654.29    103.68 o 
 -13   5   3     1250.66     1346.61     65.56 o 
 -12   5   3     2281.87     2311.58     55.85 o 
 -11   5   3       28.52       97.12     23.11 o 
 -10   5   3     5061.96     5054.46     86.93 o 
  -9   5   3      950.12      943.71     46.14 o 
  -8   5   3     2788.29     2843.32     85.24 o 
  -7   5   3     3468.28     3561.03     65.35 o 
  -6   5   3     8715.57     8474.76    199.83 o 
  -5   5   3      687.84      663.28     40.89 o 
  -4   5   3    11141.46    11145.87    188.50 o 
  -3   5   3      583.11      594.45     31.37 o 
  -2   5   3     3028.75     3080.96     67.69 o 
  -1   5   3     1872.84     1978.75     53.75 o 
   0   5   3     7120.81     6943.71    127.55 o 
   1   5   3     1719.04     1589.27     59.61 o 
   2   5   3     6663.30     6456.49    141.52 o 
   3   5   3     2414.34     2429.98     70.57 o 
   4   5   3    10013.96     9813.91    197.15 o 
   5   5   3      567.67      636.87     40.58 o 
   6   5   3     5734.17     5743.24    121.90 o 
   7   5   3     2081.13     2114.19     71.80 o 
   8   5   3     2293.88     2190.04     73.16 o 
   9   5   3     6755.04     6899.25    146.48 o 
  10   5   3     1306.46     1377.32     52.01 o 
  11   5   3      754.40      766.63     50.07 o 
  12   5   3     7931.27     7782.81    158.78 o 
  13   5   3     2992.44     2733.08     91.95 o 
  14   5   3     2805.46     2691.56    105.41 o 
  15   5   3      283.81      305.51     39.61 o 
  16   5   3     3546.26     3647.61    107.00 o 
 -17   6   3       82.38      188.68     38.60 o 
 -16   6   3     6123.75     6072.45    186.94 o 
 -15   6   3      599.51      687.81     51.38 o 
 -14   6   3     4096.04     3957.72    124.44 o 
 -13   6   3     1348.39     1334.09     54.59 o 
 -12   6   3     4744.65     4648.05    103.89 o 
 -11   6   3     2308.62     2377.41    128.70 o 
 -10   6   3     1290.35     1330.05     50.67 o 
  -9   6   3      442.27      429.39     37.14 o 
  -8   6   3     8944.47     8889.95    149.07 o 
  -7   6   3      111.06      111.69     25.52 o 
  -6   6   3     3331.50     3274.05     86.48 o 
  -5   6   3      487.56      529.10     51.70 o 
  -4   6   3    10177.89    10083.40    186.87 o 
  -3   6   3     2176.34     2334.67     76.48 o 
  -2   6   3    12297.82    12376.61    311.36 o 
  -1   6   3      228.82      260.51     38.61 o 
   0   6   3    16070.34    16279.20    306.70 o 
   1   6   3     1532.35     1584.98     60.42 o 
   2   6   3     2864.06     2828.29     85.74 o 
   3   6   3     1239.67     1324.84     60.65 o 
   4   6   3     3335.99     3084.84    126.54 o 
   5   6   3     5751.97     5675.81    154.03 o 
   6   6   3     5790.06     5797.95    129.61 o 
   7   6   3     1946.63     1874.54     75.36 o 
   8   6   3     7651.31     7845.85    206.40 o 
   9   6   3      825.01     1018.65     62.21 o 
  10   6   3     2321.68     2243.54     74.85 o 
  11   6   3      795.19     1037.90    140.79 o 
  12   6   3     4379.97     4614.27    342.84 o 
  13   6   3      918.45      968.50     71.87 o 
  14   6   3     5519.46     5443.29    154.98 o 
 -14   7   3     4908.10     4995.66    121.94 o 
 -13   7   3     2195.30     2442.74    239.05 o 
 -12   7   3     2585.41     2546.15     94.70 o 
 -11   7   3      828.14      967.27     67.00 o 
 -10   7   3     5902.44     6095.43    137.79 o 
  -9   7   3     3921.33     3797.95    118.58 o 
  -8   7   3     2331.03     2407.18    121.76 o 
  -7   7   3     2880.64     2855.02    134.40 o 
  -6   7   3     7452.16     7911.04    256.50 o 
  -5   7   3     2219.09     2197.43    100.71 o 
  -4   7   3     4878.58     5046.08    280.19 o 
  -3   7   3     2502.64     2609.55     84.20 o 
  -2   7   3     7851.31     8381.81    207.07 o 
  -1   7   3     1616.77     1604.56     94.68 o 
   0   7   3    10971.32    10929.82    352.89 o 
   1   7   3     1956.18     2425.72    666.28 o 
   2   7   3     6111.94     5960.15    215.24 o 
   3   7   3     2426.49     2379.25    100.00 o 
   4   7   3     5317.15     5304.41    145.22 o 
   5   7   3     2363.68     2284.70     89.60 o 
   6   7   3     6335.30     6197.38    223.41 o 
   7   7   3     3496.85     3453.01    120.70 o 
   8   7   3     3780.77     3888.48    126.54 o 
   9   7   3      804.74      809.82     73.25 o 
  10   7   3     3758.95     3987.01    117.92 o 
  11   7   3     2208.64     2266.86    116.68 o 
  12   7   3     4936.72     5025.42    166.08 o 
 -10   8   3     2283.13     2319.53     92.47 o 
  -9   8   3      548.91     1052.65    430.25 o 
  -8   8   3     4005.27     4235.64    437.96 o 
  -7   8   3     3676.05     3704.28    108.97 o 
  -6   8   3     3369.71     3570.33    135.69 o 
  -5   8   3     1246.91     1279.20     82.98 o 
  -4   8   3     3354.21     3377.23    112.49 o 
  -3   8   3     1541.92     1712.31    163.23 o 
  -2   8   3     7791.79     7834.65    190.70 o 
  -1   8   3      605.96     1545.53    164.59 o 
   0   8   3     5932.68     5740.98    158.35 o 
   1   8   3     3565.06     3700.75    173.04 o 
   2   8   3     5251.01     5236.79    149.56 o 
   3   8   3     1386.16     2702.29    631.31 o 
   4   8   3     5086.71     5035.61    164.40 o 
   5   8   3     2283.84     2266.10    114.35 o 
   6   8   3     6728.40     6908.99    205.41 o 
   7   8   3      361.56      486.86     71.02 o 
   8   8   3     3315.84     3413.06    129.34 o 
 -22   0   4     5850.20     5753.04    189.91 o 
 -20   0   4    45807.68    45187.68   1530.32 o 
 -18   0   4    12525.09    12380.67    425.66 o 
 -16   0   4    65103.54    67547.60   1645.36 o 
 -14   0   4     9604.92     9461.63    174.25 o 
 -12   0   4    75434.83    78067.09   2297.58 o 
 -10   0   4      643.57      519.62     77.14 o 
  -8   0   4   204262.92   225103.97   7786.02 o 
  -6   0   4    30854.13    32544.63    503.17 o 
  -4   0   4   199504.95   219683.98   8671.99 o 
  -2   0   4    15711.54    15823.63    338.82 o 
   0   0   4   156393.94   148698.52   4864.01 o 
   2   0   4    53921.89    53849.09   1902.71 o 
   4   0   4   114852.25   111063.34   5058.67 o 
   6   0   4     7478.49     7838.20    270.12 o 
   8   0   4   120910.91   119664.80   5986.64 o 
  10   0   4     8003.21     8593.70    373.44 o 
  12   0   4    38804.56    40597.00   1536.06 o 
  14   0   4      357.33      462.20    126.43 o 
  16   0   4    50978.70    55382.58   2474.66 o 
  18   0   4     2713.42     2936.95    253.86 o 
  20   0   4    26854.83    27563.70   2324.41 o 
 -23   1   4      393.35      321.83     30.39 o 
 -22   1   4    29677.20    29038.92    785.15 o 
 -21   1   4      377.55      356.87     27.42 o 
 -20   1   4     9220.53     9222.08    202.78 o 
 -19   1   4      298.65      232.43     25.92 o 
 -18   1   4    43266.57    43393.70    736.20 o 
 -17   1   4     1975.42     1827.43     45.69 o 
 -16   1   4    11445.06    11422.45    178.12 o 
 -15   1   4     1877.95     1786.84     36.20 o 
 -14   1   4    68154.89    69040.01   1194.27 o 
 -13   1   4      243.02      284.73     14.60 o 
 -12   1   4     7508.73     7428.92     74.58 o 
 -11   1   4      512.69      557.40     15.06 o 
 -10   1   4   119369.24   121026.11   2408.32 o 
  -9   1   4       58.26       88.56      7.70 o 
  -8   1   4    14828.40    14766.84    138.70 o 
  -7   1   4     2122.09     2261.83     34.08 o 
  -6   1   4   146598.16   153811.91   3127.48 o 
  -5   1   4     4962.22     5324.47     41.75 o 
  -4   1   4    30367.50    31491.87    341.94 o 
  -3   1   4     4963.69     5181.66     44.75 o 
  -2   1   4    82286.76    84167.38   1454.55 o 
  -1   1   4     8213.28     8548.94     73.60 o 
   0   1   4     6592.25     6969.22     93.07 o 
   1   1   4     3921.02     3756.93     67.34 o 
   2   1   4   123177.33   118456.68   5429.73 o 
   3   1   4     1517.57     1643.26     57.00 o 
   4   1   4     5037.97     5196.16    158.96 o 
   5   1   4     7255.05     7966.00    201.29 o 
   6   1   4   200580.27   199958.88   6144.17 o 
   7   1   4        7.39       75.39      9.42 o 
   8   1   4     4314.73     4122.24     70.96 o 
   9   1   4     1194.93     1233.95     17.74 o 
  10   1   4    80449.34    81032.19   1682.21 o 
  11   1   4     3199.02     3058.25     83.37 o 
  12   1   4     9782.20    10123.51    275.83 o 
  13   1   4     1131.98     1112.90     61.90 o 
  14   1   4    40792.79    42268.23   1204.64 o 
  15   1   4      850.76      859.11     66.78 o 
  16   1   4      789.86      959.19    109.68 o 
  17   1   4       11.31      -15.99     41.85 o 
  18   1   4    36918.53    38194.50   2048.13 o 
  19   1   4      183.63      118.94     54.76 o 
  20   1   4     1341.20     1500.74     92.03 o 
 -22   2   4     3412.26     3498.13    104.94 o 
 -21   2   4       30.60       34.61     30.70 o 
 -20   2   4    33118.41    32467.76    715.53 o 
 -19   2   4      311.45      287.67     27.33 o 
 -18   2   4     5618.90     5737.07    133.51 o 
 -17   2   4     2056.05     1987.04    104.24 o 
 -16   2   4    56216.47    54780.37    922.19 o 
 -15   2   4      418.09      509.10     35.69 o 
 -14   2   4    10668.26    10394.99    122.98 o 
 -13   2   4      278.51      342.45     16.31 o 
 -12   2   4    82869.80    80223.50   1422.83 o 
 -11   2   4       34.76       59.36     10.92 o 
 -10   2   4     8556.45     8498.19    106.04 o 
  -9   2   4     1216.13     1232.08     19.82 o 
  -8   2   4   144165.13   148264.53   3168.57 o 
  -7   2   4     3017.19     3102.71     32.68 o 
  -6   2   4    11484.15    11273.72    118.87 o 
  -5   2   4      234.76      229.44     10.67 o 
  -4   2   4    93439.02    94938.98   1815.63 o 
  -3   2   4     7853.43     7894.34     82.26 o 
  -2   2   4    10851.56    10925.46    118.50 o 
  -1   2   4    25262.21    24950.61    355.41 o 
   0   2   4   108604.23   104107.38   2315.77 o 
   1   2   4    17813.37    17737.51    227.00 o 
   2   2   4     1986.76     1703.93     29.66 o 
   3   2   4      197.09      385.66     29.26 o 
   4   2   4   200482.41   203105.27   5998.15 o 
   5   2   4       14.55       47.42     17.02 o 
   6   2   4     1346.97     1252.20     72.66 o 
   7   2   4     5701.45     5899.15    139.85 o 
   8   2   4   130802.42   126548.84   3270.19 o 
   9   2   4      469.56      439.64     19.74 o 
  10   2   4     6606.09     6416.14    188.62 o 
  11   2   4     1287.43     1277.20     36.15 o 
  12   2   4    72478.40    71176.80   1502.74 o 
  13   2   4     3373.20     3210.77     82.16 o 
  14   2   4     3463.78     3263.31     82.89 o 
  15   2   4      429.89      519.82     45.55 o 
  16   2   4    48442.92    49630.79   2134.44 o 
  17   2   4      305.36      304.72     53.21 o 
  18   2   4     2111.42     2302.99    118.07 o 
  19   2   4      390.65      339.93     64.28 o 
 -21   3   4      858.74      998.33     58.70 o 
 -20   3   4     7217.50     7187.84    171.37 o 
 -19   3   4      156.45      187.01     25.77 o 
 -18   3   4    40031.95    38678.61    711.15 o 
 -17   3   4     1278.52     1434.99     70.00 o 
 -16   3   4     7452.47     7243.72    115.62 o 
 -15   3   4     4151.57     4012.87     69.29 o 
 -14   3   4    35111.79    33967.81    601.01 o 
 -13   3   4      568.34      636.50     62.50 o 
 -12   3   4     8141.96     7971.46    129.55 o 
 -11   3   4     2938.26     3071.86     52.79 o 
 -10   3   4    70035.88    68931.91   1289.91 o 
  -9   3   4     5355.45     5092.12     66.09 o 
  -8   3   4     4537.50     4004.65     60.69 o 
  -7   3   4     3798.47     3716.48     48.47 o 
  -6   3   4   131244.95   133569.98   3044.97 o 
  -5   3   4     6825.17     6758.87    122.95 o 
  -4   3   4     8936.91     8934.13     97.47 o 
  -3   3   4     7215.92     7280.76     93.18 o 
  -2   3   4    80320.96    78659.66   1622.95 o 
  -1   3   4    23983.94    24287.80    347.84 o 
   0   3   4    29886.79    28949.16    449.38 o 
   1   3   4    32041.32    32115.23    530.84 o 
   2   3   4    99740.93    97247.52   2234.75 o 
   3   3   4      372.65      357.80     21.83 o 
   4   3   4     3376.29     3011.88     73.81 o 
   5   3   4     1468.03     1337.85     37.45 o 
   6   3   4    53946.11    51854.64   1011.43 o 
   7   3   4     3082.25     2889.57     93.96 o 
   8   3   4     9733.08     9357.48    321.77 o 
   9   3   4     4224.74     4101.54     83.87 o 
  10   3   4    60287.42    57051.27   1185.43 o 
  11   3   4     4257.46     4103.87     94.29 o 
  12   3   4     2376.45     2244.07     81.50 o 
  13   3   4     2266.04     2178.25     53.78 o 
  14   3   4    38638.11    36546.71    785.03 o 
  15   3   4      850.32      844.88     38.07 o 
  16   3   4      835.63      909.16     50.04 o 
  17   3   4     2223.07     1926.93    116.69 o 
  18   3   4    27986.04    28488.88   1334.92 o 
 -20   4   4    24950.03    24085.78    581.79 o 
 -19   4   4     3117.91     3270.92     81.61 o 
 -18   4   4     2728.75     2676.30     79.77 o 
 -17   4   4     3232.02     3142.15     67.05 o 
 -16   4   4    33382.43    32461.61    640.58 o 
 -15   4   4      319.02      518.32     66.71 o 
 -14   4   4     4778.56     4656.91     91.52 o 
 -13   4   4     7548.83     7683.56    123.13 o 
 -12   4   4    42444.13    42191.03    736.56 o 
 -11   4   4     1843.32     1931.59     48.05 o 
 -10   4   4    12231.09    12249.06    161.82 o 
  -9   4   4     3923.06     3772.39    117.39 o 
  -8   4   4    64091.95    62619.02   1192.86 o 
  -7   4   4       37.51       47.86     14.77 o 
  -6   4   4     2965.49     2778.46     56.53 o 
  -5   4   4    14513.41    14930.69    211.15 o 
  -4   4   4    79287.57    78800.08   1755.71 o 
  -3   4   4     5679.22     5605.99     89.23 o 
  -2   4   4    13436.48    13699.57    222.66 o 
  -1   4   4     6390.32     6669.70    123.69 o 
   0   4   4    52455.14    50561.23    967.05 o 
   1   4   4      224.52      351.00     24.79 o 
   2   4   4      489.48      495.64     46.56 o 
   3   4   4      945.91     1024.05     43.29 o 
   4   4   4    74511.46    73456.37   1626.91 o 
   5   4   4     1885.65     1817.68     49.36 o 
   6   4   4     7571.28     7862.29    150.94 o 
   7   4   4     1362.64     1377.42     57.98 o 
   8   4   4    37978.86    38421.02    723.26 o 
   9   4   4     1044.82      965.84     50.77 o 
  10   4   4     2384.16     2481.83     87.35 o 
  11   4   4     1072.83      977.81     55.05 o 
  12   4   4    50388.62    48711.20   1031.99 o 
  13   4   4     1626.48     1558.01     65.81 o 
  14   4   4     3262.96     3220.13     95.95 o 
  15   4   4     2359.38     2233.96     72.74 o 
  16   4   4    20460.83    19553.58    452.37 o 
  17   4   4      563.25      547.38     51.24 o 
 -19   5   4     3543.50     3655.54    106.19 o 
 -18   5   4    18352.40    17823.95    373.75 o 
 -17   5   4     3389.26     3386.95     93.77 o 
 -16   5   4     4025.46     3912.29    109.81 o 
 -15   5   4     4914.13     5010.51     95.50 o 
 -14   5   4    25881.33    25673.89    432.19 o 
 -13   5   4     4290.18     4289.28     93.45 o 
 -12   5   4     6462.95     6468.45    104.07 o 
 -11   5   4     4022.22     3998.55     83.92 o 
 -10   5   4    36372.14    36278.19    652.04 o 
  -9   5   4     1084.80     1071.38     40.97 o 
  -8   5   4     5235.89     5108.36     95.37 o 
  -7   5   4     6918.20     6878.31    118.10 o 
  -6   5   4    51068.65    50830.08    938.57 o 
  -5   5   4     6001.26     5936.58    120.10 o 
  -4   5   4     5950.92     5846.62     99.25 o 
  -3   5   4     8620.87     8468.53    196.62 o 
  -2   5   4    50931.28    50551.40   1013.42 o 
  -1   5   4    17449.29    17408.91    296.77 o 
   0   5   4     4365.23     4138.69    119.46 o 
   1   5   4    13671.19    13604.95    235.03 o 
   2   5   4    50269.51    49169.63   1005.97 o 
   3   5   4      838.05      777.15     39.73 o 
   4   5   4     4366.05     4354.00    127.86 o 
   5   5   4     2428.40     2318.86     65.84 o 
   6   5   4    47306.05    47912.55   1002.94 o 
   7   5   4     3997.31     3911.70    101.89 o 
   8   5   4     3087.34     3223.67     83.96 o 
   9   5   4     3720.01     3635.24    103.64 o 
  10   5   4    36715.96    37757.16    732.17 o 
  11   5   4     2758.09     2759.81     80.56 o 
  12   5   4     4560.37     4446.76    108.00 o 
  13   5   4     2452.51     2437.58     91.48 o 
  14   5   4    24262.57    23409.15    535.62 o 
  15   5   4     1712.02     1809.57     86.86 o 
  16   5   4     1966.17     2035.81     91.92 o 
 -17   6   4     5596.84     5527.27    145.79 o 
 -16   6   4    11540.17    11717.39    211.24 o 
 -15   6   4     1911.92     1869.66     68.84 o 
 -14   6   4     3771.18     3871.49     94.81 o 
 -13   6   4     3309.86     3307.41     96.38 o 
 -12   6   4    17517.88    17026.41    305.23 o 
 -11   6   4     2896.54     2741.93     70.06 o 
 -10   6   4     4553.36     4437.67    120.43 o 
  -9   6   4     3797.41     3725.37     84.63 o 
  -8   6   4    18535.79    18063.83    311.85 o 
  -7   6   4     3573.55     3434.19     78.71 o 
  -6   6   4     3174.30     3186.61     83.11 o 
  -5   6   4     7975.51     8134.29    153.74 o 
  -4   6   4    45988.74    45362.99   1017.80 o 
  -3   6   4     6553.63     6707.16    134.77 o 
  -2   6   4     8879.70     8981.34    223.56 o 
  -1   6   4    11090.75    11301.32    222.38 o 
   0   6   4    28950.08    28194.67    525.65 o 
   1   6   4     3749.95     3599.74    127.31 o 
   2   6   4     8575.08     8504.39    175.26 o 
   3   6   4     5325.81     5270.95    128.80 o 
   4   6   4    19328.64    18891.23    369.13 o 
   5   6   4     6342.77     6232.58    168.16 o 
   6   6   4     6760.48     6704.32    157.22 o 
   7   6   4     6356.25     6569.38    173.11 o 
   8   6   4    13621.90    13546.87    279.87 o 
   9   6   4     3364.92     3513.16    111.69 o 
  10   6   4     2126.03     2050.20     72.35 o 
  11   6   4     2708.29     2906.53    167.10 o 
  12   6   4    15291.21    15236.86    406.70 o 
  13   6   4     2291.22     2265.65     99.98 o 
  14   6   4     2654.13     2622.65     95.68 o 
 -14   7   4    14550.09    14158.53    348.89 o 
 -13   7   4     3068.14     3061.35     88.06 o 
 -12   7   4     2108.76     2102.44     81.39 o 
 -11   7   4     7794.32     7822.20    208.24 o 
 -10   7   4     9357.91     9206.66    196.09 o 
  -9   7   4     2397.10     2232.77    107.45 o 
  -8   7   4     3730.76     3868.23    118.18 o 
  -7   7   4     3786.45     3795.03     93.48 o 
  -6   7   4    16036.02    15858.22    287.32 o 
  -5   7   4     1907.75     1974.70    270.13 o 
  -4   7   4     5192.35     5225.35    125.16 o 
  -3   7   4     5303.38     5511.24    197.59 o 
  -2   7   4    23377.05    22917.35    452.41 o 
  -1   7   4     3531.04     3429.44    107.65 o 
   0   7   4     1535.56     1617.05     68.50 o 
   1   7   4     4987.40     4803.49    136.98 o 
   2   7   4    12427.88    12534.52    311.53 o 
   3   7   4     2982.99     3134.33     97.42 o 
   4   7   4     4216.51     4104.20    115.69 o 
   5   7   4     2639.80     2635.12    136.80 o 
   6   7   4     9021.51     9115.50    223.54 o 
   7   7   4     8244.73     8302.88    256.42 o 
   8   7   4     1745.35     1905.32    103.03 o 
   9   7   4     2062.80     2196.34     93.33 o 
  10   7   4    11786.06    12088.68    274.11 o 
  11   7   4     3607.30     3647.72    157.17 o 
 -10   8   4     2264.74     2459.11    112.49 o 
  -9   8   4     4725.22     4721.48    215.02 o 
  -8   8   4     4598.15     4806.66    180.50 o 
  -7   8   4     4263.80     4859.04    201.45 o 
  -6   8   4     3610.13     3737.99    106.59 o 
  -5   8   4     2911.03     2872.31    119.78 o 
  -4   8   4     8546.83     8451.96    517.48 o 
  -3   8   4     2180.10     2363.71     94.36 o 
  -2   8   4     1328.23     1442.13    155.12 o 
  -1   8   4     4760.96     4760.27    141.45 o 
   0   8   4    10551.51    10052.09    495.00 o 
   1   8   4     3828.54     3852.80    125.67 o 
   2   8   4     1995.36     2074.49    100.32 o 
   3   8   4     1988.24     2040.42    101.68 o 
   4   8   4     4767.24     4930.74    163.55 o 
   5   8   4     5554.12     5475.23    175.68 o 
   6   8   4      407.24      568.48     73.95 o 
   7   8   4     3936.79     3898.84    138.42 o 
 -23   0   5     2972.26     2812.23    118.40 o 
 -21   0   5       38.40      115.53     27.13 o 
 -19   0   5     1356.32     1551.07    111.68 o 
 -17   0   5      330.95      451.06     27.14 o 
 -15   0   5     5494.30     5788.96    180.62 o 
 -13   0   5      933.30     1195.75     35.87 o 
 -11   0   5     2057.44     2248.15     31.42 o 
  -9   0   5    18644.05    20809.91    300.99 o 
  -7   0   5    34150.09    36155.25    675.88 o 
  -5   0   5      178.85      337.77     20.07 o 
  -3   0   5    13738.17    14182.03    176.70 o 
  -1   0   5     4275.37     4503.09    124.39 o 
   1   0   5     7817.35     7850.55    114.20 o 
   3   0   5     7044.78     7846.24     97.12 o 
   5   0   5      215.04      334.95     60.52 o 
   7   0   5     7573.54     8855.61    249.64 o 
   9   0   5    10316.85    10862.61    328.31 o 
  11   0   5      719.90      734.81     75.89 o 
  13   0   5      512.34      713.91     81.67 o 
  15   0   5      413.89      485.42     87.47 o 
  17   0   5     6735.85     7002.27    879.73 o 
  19   0   5      864.42     1059.81    121.57 o 
 -23   1   5      366.55      344.86     25.92 o 
 -22   1   5      437.52      359.53     26.84 o 
 -21   1   5     1363.66     1415.96     42.73 o 
 -20   1   5      169.67      230.71     18.95 o 
 -19   1   5       73.02      104.25     18.86 o 
 -18   1   5       69.66       80.10     17.60 o 
 -17   1   5     3556.23     3645.58     92.75 o 
 -16   1   5     1722.30     1725.49     30.35 o 
 -15   1   5      293.77      338.66     17.97 o 
 -14   1   5        4.47       22.81     13.57 o 
 -13   1   5     8235.54     8379.35     92.32 o 
 -12   1   5       56.16       94.21      9.46 o 
 -11   1   5     5408.21     5816.68     59.81 o 
 -10   1   5      105.19      182.17      8.77 o 
  -9   1   5     5158.82     4922.06     44.92 o 
  -8   1   5      286.85      494.63     16.13 o 
  -7   1   5     6541.31     6875.22     55.12 o 
  -6   1   5       98.02      128.18      7.18 o 
  -5   1   5    20338.60    20719.02    207.04 o 
  -4   1   5       70.81      196.95     13.91 o 
  -3   1   5     1203.68     1178.36     18.02 o 
  -2   1   5     2777.66     2842.19     26.44 o 
  -1   1   5    22310.79    22087.49    275.66 o 
   0   1   5     1212.61     1479.73     20.59 o 
   1   1   5      271.17      541.04     30.74 o 
   2   1   5     2149.24     2145.55     34.59 o 
   3   1   5    34085.77    33235.80    777.91 o 
   4   1   5     1522.35     1522.89     19.78 o 
   5   1   5    15385.06    16245.43    269.61 o 
   6   1   5      232.42      281.42      9.78 o 
   7   1   5     6052.22     5775.86    151.64 o 
   8   1   5      308.93      369.87     11.64 o 
   9   1   5     2102.58     2389.40     54.14 o 
  10   1   5      475.93      528.43     25.01 o 
  11   1   5    15753.54    16612.13    501.05 o 
  12   1   5       83.27      122.64     34.53 o 
  13   1   5     1296.82     1431.82     86.57 o 
  14   1   5      910.28      937.40     63.90 o 
  15   1   5     8577.26     8990.49    278.67 o 
  16   1   5      621.97      686.88     65.98 o 
  17   1   5      452.22      582.80     67.86 o 
  18   1   5       30.08       36.57     35.98 o 
  19   1   5     5524.62     5625.55    295.54 o 
 -22   2   5     2334.37     2523.49     85.05 o 
 -21   2   5      684.78      674.93     52.60 o 
 -20   2   5        4.54       20.47     18.00 o 
 -19   2   5     2016.74     2079.45     48.73 o 
 -18   2   5      241.24      306.33     29.75 o 
 -17   2   5       15.67       84.95     14.37 o 
 -16   2   5     2324.37     2219.12     38.70 o 
 -15   2   5     2886.04     2811.52     44.36 o 
 -14   2   5     1162.61     1130.58     28.38 o 
 -13   2   5     3031.58     3054.87     44.52 o 
 -12   2   5     1648.55     1802.86     34.55 o 
 -11   2   5     5119.48     5122.21     66.71 o 
 -10   2   5     1263.73     1261.27     22.81 o 
  -9   2   5     2039.67     2178.00     47.71 o 
  -8   2   5       19.55       61.15      7.14 o 
  -7   2   5      964.84      792.73     30.58 o 
  -6   2   5     7539.86     7165.12     67.79 o 
  -5   2   5     6491.81     7093.40     64.05 o 
  -4   2   5     1455.65     1471.99     18.76 o 
  -3   2   5    12383.95    12262.96    131.65 o 
  -2   2   5     3381.27     3261.09     36.51 o 
  -1   2   5     1746.28     1741.31     25.05 o 
   0   2   5     3127.41     3178.96     38.49 o 
   1   2   5    23186.72    21504.09    710.43 o 
   2   2   5      167.71      331.88     19.80 o 
   3   2   5      604.78      762.06     41.01 o 
   4   2   5     8162.69     8394.76    171.24 o 
   5   2   5    11675.67    11378.86    391.56 o 
   6   2   5     3292.51     3075.94     71.90 o 
   7   2   5     2971.67     3201.76     88.64 o 
   8   2   5      727.68      664.34     31.31 o 
   9   2   5     8662.13     8193.10    243.81 o 
  10   2   5      467.64      454.81     25.62 o 
  11   2   5     7086.86     6900.92    125.84 o 
  12   2   5     4103.03     3962.23     64.19 o 
  13   2   5    12347.71    11852.73    270.99 o 
  14   2   5     2747.18     2512.50     85.05 o 
  15   2   5       91.30      155.69     38.62 o 
  16   2   5      858.56      824.35     71.76 o 
  17   2   5     8234.36     8689.32    456.89 o 
  18   2   5        8.33        7.76     32.93 o 
  19   2   5     1122.22     1399.15    177.99 o 
 -22   3   5       63.93       42.73     24.27 o 
 -21   3   5     2400.10     2376.87     78.71 o 
 -20   3   5     4198.58     4218.11    116.27 o 
 -19   3   5      257.34      247.74     23.61 o 
 -18   3   5     1849.50     1761.71     42.90 o 
 -17   3   5     4955.30     4622.81     74.78 o 
 -16   3   5     7256.62     6917.62    144.14 o 
 -15   3   5       13.34       82.28     16.99 o 
 -14   3   5      403.71      441.02     30.68 o 
 -13   3   5     4674.39     4657.11     70.63 o 
 -12   3   5     2176.12     2041.86     51.18 o 
 -11   3   5     1563.78     1705.99     33.85 o 
 -10   3   5      404.66      374.75     16.11 o 
  -9   3   5    12825.28    12567.65    164.69 o 
  -8   3   5     6828.51     6562.04     82.47 o 
  -7   3   5      274.07      300.46     15.57 o 
  -6   3   5      382.54      324.16     13.83 o 
  -5   3   5     5874.33     5918.53     71.34 o 
  -4   3   5    11614.04    11711.21    134.81 o 
  -3   3   5      175.58      276.08     31.55 o 
  -2   3   5     6993.49     7100.64     88.34 o 
  -1   3   5    13311.88    13347.06    180.89 o 
   0   3   5    12910.90    12640.86    173.95 o 
   1   3   5      760.75      812.42     31.83 o 
   2   3   5     2217.88     2052.96     44.24 o 
   3   3   5    16510.46    16782.47    250.24 o 
   4   3   5     3753.17     3542.47     61.18 o 
   5   3   5       13.57       57.30     17.77 o 
   6   3   5     4171.56     4163.87    134.98 o 
   7   3   5     2402.67     2503.91     94.58 o 
   8   3   5     2821.71     2554.57    120.03 o 
   9   3   5       42.27       91.88     28.26 o 
  10   3   5      236.60      203.39     29.11 o 
  11   3   5     9493.28     9255.87    201.95 o 
  12   3   5     1117.68     1034.18     38.42 o 
  13   3   5       82.76       93.52     22.49 o 
  14   3   5     3750.38     3629.07     96.09 o 
  15   3   5     9948.90     9694.10    300.99 o 
  16   3   5     2593.61     2376.45     74.15 o 
  17   3   5      292.12      336.41     75.04 o 
  18   3   5     1590.03     1672.47    122.42 o 
 -21   4   5       39.44       98.27     28.53 o 
 -20   4   5      315.84      208.14     34.58 o 
 -19   4   5     2649.50     2651.72     97.88 o 
 -18   4   5     6348.74     5920.89    116.41 o 
 -17   4   5     1500.05     1473.70     47.89 o 
 -16   4   5      734.27      782.99     34.85 o 
 -15   4   5     2661.81     2574.15     63.22 o 
 -14   4   5     3586.55     3561.32     72.99 o 
 -13   4   5      516.16      567.45     34.01 o 
 -12   4   5      584.42      654.55     30.78 o 
 -11   4   5     8490.95     8330.19    130.86 o 
 -10   4   5     2066.81     2045.19     42.86 o 
  -9   4   5       31.31       69.11     16.42 o 
  -8   4   5      951.14      941.15     32.68 o 
  -7   4   5    10797.80    10733.41    141.08 o 
  -6   4   5     1914.13     1831.13     35.92 o 
  -5   4   5      262.36      304.95     22.10 o 
  -4   4   5     3868.69     3789.44     71.56 o 
  -3   4   5     5751.07     5717.10     98.20 o 
  -2   4   5     3636.75     3650.03     73.65 o 
  -1   4   5      248.94      342.63     33.86 o 
   0   4   5     4496.74     4552.75     92.25 o 
   1   4   5    11651.59    11074.11    172.60 o 
   2   4   5    14722.56    14867.54    237.32 o 
   3   4   5      936.61     1082.72     41.93 o 
   4   4   5     5949.01     5913.76    102.80 o 
   5   4   5    13003.85    13098.44    236.46 o 
   6   4   5     3089.21     3107.32     77.70 o 
   7   4   5       47.71      104.87     24.13 o 
   8   4   5      150.45      179.56     35.98 o 
   9   4   5     4843.54     3540.62    737.46 o 
  10   4   5      144.79      187.27     34.94 o 
  11   4   5      144.87     4032.10   2181.65 o 
  12   4   5     2316.37     2220.58     76.36 o 
  13   4   5     7174.10     6955.69    162.71 o 
  14   4   5     3967.62     3811.20    133.26 o 
  15   4   5      114.87      158.60     33.40 o 
  16   4   5     1504.05     1478.16     66.47 o 
  17   4   5     4101.50     3870.08    136.53 o 
 -19   5   5       33.22       93.04     30.45 o 
 -18   5   5     3148.20     3163.03     88.74 o 
 -17   5   5      942.93      892.66     44.91 o 
 -16   5   5     7733.82     7913.07    172.86 o 
 -15   5   5      253.21      319.35     30.68 o 
 -14   5   5     1158.26     1203.33     46.63 o 
 -13   5   5     2231.24     2181.74     52.62 o 
 -12   5   5     6096.91     6048.69    114.29 o 
 -11   5   5       83.45      148.34     21.95 o 
 -10   5   5     3285.68     3068.17     70.52 o 
  -9   5   5     3443.49     3366.50     62.71 o 
  -8   5   5    11168.30    10924.30    164.73 o 
  -7   5   5      349.31      424.13     28.95 o 
  -6   5   5     3991.82     3930.79     86.25 o 
  -5   5   5     2506.08     2498.80     68.85 o 
  -4   5   5     7669.36     7494.28    124.86 o 
  -3   5   5      314.80      329.02     42.36 o 
  -2   5   5     2061.79     2027.62     56.74 o 
  -1   5   5     8781.87     8734.08    144.66 o 
   0   5   5    13268.74    12790.55    241.05 o 
   1   5   5      453.90      573.01     51.24 o 
   2   5   5     5909.60     5678.81    119.77 o 
   3   5   5     7020.81     7055.98    138.97 o 
   4   5   5     6557.93     6466.53    124.50 o 
   5   5   5        3.07       85.05     27.95 o 
   6   5   5     6663.26     6534.01    141.89 o 
   7   5   5     7330.01     7223.67    186.06 o 
   8   5   5     5365.39     5329.98    131.80 o 
   9   5   5      181.38      239.22     39.14 o 
  10   5   5     2512.90     2339.67     74.97 o 
  11   5   5     3000.46     3084.81     86.45 o 
  12   5   5     4031.22     4112.60    113.02 o 
  13   5   5       49.02     3445.56   1751.33 o 
  14   5   5     1298.25     1331.23     83.73 o 
  15   5   5     6646.22     6331.14    190.29 o 
 -17   6   5       16.67       17.48     28.53 o 
 -16   6   5     1544.13     1598.43     68.97 o 
 -15   6   5     4459.10     4473.99     98.07 o 
 -14   6   5     3580.75     3668.49     90.87 o 
 -13   6   5     2076.29     2051.61     83.05 o 
 -12   6   5     2152.31     2140.58     70.25 o 
 -11   6   5     1155.38     1215.57     51.69 o 
 -10   6   5    11085.31    10806.09    196.19 o 
  -9   6   5     1425.50     1477.40     58.21 o 
  -8   6   5     2605.11     2504.20     92.22 o 
  -7   6   5     4347.62     4453.53    137.86 o 
  -6   6   5    11187.86    11332.04    189.29 o 
  -5   6   5      851.97     1022.83     51.94 o 
  -4   6   5     2333.72     2416.15     70.86 o 
  -3   6   5     3229.76     3266.98     81.92 o 
  -2   6   5     5161.44     5103.22    131.89 o 
  -1   6   5      534.22      611.16     41.53 o 
   0   6   5     6556.24     6314.55    213.80 o 
   1   6   5     8281.99     8157.57    159.19 o 
   2   6   5     9871.69     9726.25    190.55 o 
   3   6   5      226.26      262.99     38.72 o 
   4   6   5     2303.57     2350.92    100.11 o 
   5   6   5     1371.39     1355.94     74.86 o 
   6   6   5     3552.20     3580.10    110.31 o 
   7   6   5      685.49      765.76     57.96 o 
   8   6   5     4879.14     4945.30    128.77 o 
   9   6   5     3650.21     3685.75    117.77 o 
  10   6   5     3683.53     3877.03    132.02 o 
  11   6   5     2186.90     2152.83    104.63 o 
  12   6   5     3934.58     3651.50    156.40 o 
  13   6   5     3225.28     3339.30    107.48 o 
 -14   7   5     1009.98     1034.69     61.86 o 
 -13   7   5     4775.33     4654.27    126.61 o 
 -12   7   5     4671.82     4660.89    116.06 o 
 -11   7   5     1800.10     1850.72     69.70 o 
 -10   7   5     1065.04     1181.12     59.71 o 
  -9   7   5     1704.76     1858.55     75.09 o 
  -8   7   5     6597.65     6635.58    132.05 o 
  -7   7   5      650.48     1150.64    452.28 o 
  -6   7   5     3985.63     4024.04    117.17 o 
  -5   7   5     3109.43     3191.83    108.46 o 
  -4   7   5     6863.74     6147.40    673.50 o 
  -3   7   5     1850.79     1802.53     71.50 o 
  -2   7   5     2877.16     3026.18    180.53 o 
  -1   7   5     3909.89     3941.69    106.42 o 
   0   7   5     5912.32     6109.37    210.70 o 
   1   7   5      844.02      871.30     55.25 o 
   2   7   5     2281.76     2290.00     90.99 o 
   3   7   5     1261.60     1314.30     66.75 o 
   4   7   5     4166.48     4307.62    146.63 o 
   5   7   5     1190.94     1164.20     73.35 o 
   6   7   5     3127.73     3177.09    107.38 o 
   7   7   5     3476.35     3464.86    155.67 o 
   8   7   5     3056.83     3142.26    112.02 o 
   9   7   5     1625.25     1779.07     96.89 o 
  10   7   5     3841.91     4116.41    193.61 o 
  11   7   5     2021.89     1966.26    340.23 o 
 -10   8   5     5918.77     5975.33    143.53 o 
  -9   8   5     2426.79     3317.08    636.83 o 
  -8   8   5     2994.91     2894.54    103.87 o 
  -7   8   5     1559.51     1579.40     95.02 o 
  -6   8   5     5763.87     5960.27    322.32 o 
  -5   8   5     1741.66     1776.91     74.44 o 
  -4   8   5     1614.85     1672.44    176.04 o 
  -3   8   5     2614.84     3153.02    517.26 o 
  -2   8   5     3119.35     3205.78    111.67 o 
  -1   8   5     5428.15     5548.82    303.56 o 
   0   8   5     3915.17     3816.94    124.57 o 
   1   8   5     2714.40     3269.78    623.59 o 
   2   8   5     5370.62     5400.24    170.29 o 
   3   8   5      759.84      724.81     70.10 o 
   4   8   5     3529.99     3422.24    134.62 o 
   5   8   5     3049.34     3207.54    133.10 o 
   6   8   5     2945.82     2896.68    125.47 o 
 -22   0   6    27939.69    27978.00    585.46 o 
 -20   0   6    13396.11    13356.40    297.25 o 
 -18   0   6    45641.11    45428.13    981.01 o 
 -16   0   6    19706.88    19416.46    326.42 o 
 -14   0   6    41343.32    42733.90    880.82 o 
 -12   0   6    26599.95    27241.81    452.48 o 
 -10   0   6    86949.28    92763.61   2252.53 o 
  -8   0   6    79513.18    88445.05   2060.62 o 
  -6   0   6   101850.16   101591.41   3182.02 o 
  -4   0   6    15000.48    14628.65    237.68 o 
  -2   0   6    85934.21    84649.92   2346.74 o 
   0   0   6    46347.98    43778.09    975.44 o 
   2   0   6    72462.55    68982.94   1783.60 o 
   4   0   6    49373.53    49399.67   1870.54 o 
   6   0   6    75002.28    73241.78   3048.66 o 
   8   0   6    19766.33    21399.02    673.54 o 
  10   0   6    35075.93    36674.93   1341.16 o 
  12   0   6    13889.09    14824.54    518.34 o 
  14   0   6    54337.54    60129.13   2710.17 o 
  16   0   6     3587.70     3872.00    386.53 o 
  18   0   6    21881.31    22732.71   2300.07 o 
 -23   1   6        2.98       -6.25     16.25 o 
 -22   1   6    11213.85    11051.44    164.95 o 
 -21   1   6       36.15       37.97     16.46 o 
 -20   1   6    34510.16    33990.48    495.40 o 
 -19   1   6      426.88      394.71     19.70 o 
 -18   1   6    12353.69    12384.66    188.56 o 
 -17   1   6      526.09      496.83     20.01 o 
 -16   1   6    57662.40    57415.17    940.19 o 
 -15   1   6       18.11       41.74      9.69 o 
 -14   1   6    12082.49    12371.96    140.53 o 
 -13   1   6      258.35      332.65     16.84 o 
 -12   1   6    86968.26     3690.87  31858.44 o 
 -11   1   6     2302.49     2408.09     27.38 o 
 -10   1   6    41019.35    42690.31    568.60 o 
  -9   1   6      844.59      780.70     17.13 o 
  -8   1   6   168057.84   176861.44   3648.69 o 
  -7   1   6     3025.26     3552.21     29.33 o 
  -6   1   6    41940.30    43879.32    571.56 o 
  -5   1   6     5567.49     5943.27     44.05 o 
  -4   1   6   119855.31   123862.34   2442.67 o 
  -3   1   6     3752.48     4054.61     33.21 o 
  -2   1   6     8016.98     7532.43     87.36 o 
  -1   1   6     2604.57     2361.68     26.22 o 
   0   1   6   144070.58   137995.59   2990.35 o 
   1   1   6      435.21      421.38     16.22 o 
   2   1   6    43356.36    42513.48    892.33 o 
   3   1   6     3429.52     3875.41     44.73 o 
   4   1   6   139030.59   132392.34   4906.88 o 
   5   1   6        3.30       33.32     13.01 o 
   6   1   6    17754.77    18003.97    361.08 o 
   7   1   6      593.91      617.44     17.14 o 
   8   1   6    62495.05    62204.27   1207.42 o 
   9   1   6       66.76      101.93      8.87 o 
  10   1   6     6247.14     6600.42    165.40 o 
  11   1   6      110.05       86.46     27.89 o 
  12   1   6    81995.57    86126.14   2981.21 o 
  13   1   6       36.75       24.02     32.62 o 
  14   1   6    14166.38    14618.10    529.24 o 
  15   1   6      785.74      801.55     69.95 o 
  16   1   6    37898.08    39722.97   1947.47 o 
  17   1   6        3.46      -13.21     38.35 o 
  18   1   6     5081.43     5295.82    359.27 o 
 -23   2   6      489.51      405.30     50.68 o 
 -22   2   6    24383.02    24011.98    543.01 o 
 -21   2   6      190.83      124.32     26.68 o 
 -20   2   6    13097.15    13075.91    204.22 o 
 -19   2   6      910.07      865.28     43.40 o 
 -18   2   6    36527.89    36466.14    548.77 o 
 -17   2   6      896.13      872.61     30.21 o 
 -16   2   6    15330.77    15003.42    173.07 o 
 -15   2   6      858.47      961.43     30.41 o 
 -14   2   6    57500.30    56566.96    911.97 o 
 -13   2   6      518.53      620.38     42.63 o 
 -12   2   6    20052.39    19919.88    232.25 o 
 -11   2   6      847.56      785.43     28.94 o 
 -10   2   6   105343.82   104878.02   2026.13 o 
  -9   2   6    17661.49    18012.46    193.37 o 
  -8   2   6    44410.98    45099.15    618.15 o 
  -7   2   6       49.46      130.99      9.69 o 
  -6   2   6   119373.62   123547.21   2438.62 o 
  -5   2   6     5014.24     5199.19     52.80 o 
  -4   2   6    25548.29    25375.24    293.68 o 
  -3   2   6    24183.22    23926.24    295.54 o 
  -2   2   6   106862.62   103761.23   2101.18 o 
  -1   2   6    11945.57    12269.55    138.97 o 
   0   2   6    34657.28    34992.23    521.59 o 
   1   2   6    16569.85    16863.75    206.51 o 
   2   2   6   102757.91   100471.67   2231.90 o 
   3   2   6      313.44      271.11     44.39 o 
   4   2   6    22424.88    22711.75    637.64 o 
   5   2   6      186.00      191.75     17.35 o 
   6   2   6    85675.45    81285.71   3129.92 o 
   7   2   6     5656.62     5859.15    182.75 o 
   8   2   6    14139.12    14016.13    296.13 o 
   9   2   6     2712.23     2544.04     56.58 o 
  10   2   6    54270.12    54379.47   1060.19 o 
  11   2   6      317.18      300.26     17.56 o 
  12   2   6     8440.94     8179.67    210.83 o 
  13   2   6       71.33       95.24     19.05 o 
  14   2   6    35871.48    35144.80   1450.28 o 
  15   2   6     3119.85     3261.06    115.62 o 
  16   2   6     7823.80     8245.94    511.84 o 
  17   2   6     1091.18     1007.37     77.60 o 
  18   2   6    23820.98    23921.66   1206.89 o 
 -22   3   6     9375.20     9260.96    217.09 o 
 -21   3   6      790.50      809.98     43.80 o 
 -20   3   6    25076.73    24909.70    483.36 o 
 -19   3   6      801.99      772.25     32.71 o 
 -18   3   6    12375.79    12071.36    233.64 o 
 -17   3   6     4813.97     4703.40     83.07 o 
 -16   3   6    26326.07    25655.75    397.33 o 
 -15   3   6      156.25      156.20     18.22 o 
 -14   3   6    13569.74    12920.56    189.96 o 
 -13   3   6     4048.65     4139.24     72.75 o 
 -12   3   6    55832.11    55816.93    979.37 o 
 -11   3   6     5200.77     5039.07     84.95 o 
 -10   3   6    22605.18    22573.14    296.84 o 
  -9   3   6      720.60      709.93     19.64 o 
  -8   3   6    38678.23    37799.21    558.55 o 
  -7   3   6     3596.93     3555.82     45.10 o 
  -6   3   6    25320.45    24686.83    329.42 o 
  -5   3   6     2081.25     2075.46     37.38 o 
  -4   3   6    80221.26    79445.56   1499.16 o 
  -3   3   6      787.83      807.33     25.23 o 
  -2   3   6    12316.93    12020.40    142.09 o 
  -1   3   6    20151.62    20807.86    262.39 o 
   0   3   6    79599.98    77897.29   1462.08 o 
   1   3   6     6314.10     6163.83    100.88 o 
   2   3   6    27147.14    27649.72    446.61 o 
   3   3   6     2500.62     2611.14     51.06 o 
   4   3   6    46288.40    44441.44    830.26 o 
   5   3   6     6405.49     6391.29    182.00 o 
   6   3   6    34749.59    33871.83   1085.20 o 
   7   3   6     2249.93     2088.90     80.74 o 
   8   3   6    33224.85    32655.79    946.57 o 
   9   3   6     1002.98     1059.96     43.25 o 
  10   3   6     4565.00     4484.94    134.11 o 
  11   3   6     1528.25     1334.36     41.55 o 
  12   3   6    28261.85    27371.44    571.17 o 
  13   3   6      651.27      610.60     16.69 o 
  14   3   6     4408.29     4223.00    192.49 o 
  15   3   6      310.80      334.46     25.91 o 
  16   3   6    20355.48    13988.03   3902.66 o 
  17   3   6     2162.48     2269.09    128.88 o 
 -21   4   6     1452.75     1526.25     50.55 o 
 -20   4   6    10139.45     9927.54    166.04 o 
 -19   4   6      754.02      832.37     43.04 o 
 -18   4   6    21313.83    20542.07    346.46 o 
 -17   4   6     4601.60     4296.09    113.72 o 
 -16   4   6     9413.31     9195.38    168.67 o 
 -15   4   6    11447.95    11397.71    194.18 o 
 -14   4   6    38542.94    38455.47    676.83 o 
 -13   4   6     1325.83     1453.95     92.35 o 
 -12   4   6    12591.48    12490.43    179.38 o 
 -11   4   6     2264.15     2230.64     49.53 o 
 -10   4   6    36144.05    34772.25    556.77 o 
  -9   4   6      323.87      355.97     18.99 o 
  -8   4   6    17388.42    17423.73    266.45 o 
  -7   4   6     1614.29     1538.22     33.29 o 
  -6   4   6    46293.15    45439.48    750.86 o 
  -5   4   6     1377.77     1447.91     31.80 o 
  -4   4   6    24247.52    24346.58    354.46 o 
  -3   4   6      633.30      761.96     26.94 o 
  -2   4   6    61999.59    61600.35   1104.39 o 
  -1   4   6     3685.89     3718.01     65.02 o 
   0   4   6    10041.80    10019.53    148.21 o 
   1   4   6     2747.83     2837.13     81.17 o 
   2   4   6    43694.53    42996.25    792.59 o 
   3   4   6    11294.64    11559.91    182.24 o 
   4   4   6    14562.19    14850.51    267.53 o 
   5   4   6      280.21      297.85     28.41 o 
   6   4   6    34632.39    34556.52    636.20 o 
   7   4   6     7097.08     6919.52    169.14 o 
   8   4   6    12277.36    12387.70    354.65 o 
   9   4   6     7030.01     6765.90    210.55 o 
  10   4   6    36718.29    36695.46    937.24 o 
  11   4   6     2788.77     2695.47     96.84 o 
  12   4   6     4087.32     4297.45    134.27 o 
  13   4   6     1142.77     1008.95     65.43 o 
  14   4   6    20116.24    19752.14    756.28 o 
  15   4   6     2440.96     2386.86     72.57 o 
  16   4   6     4520.33     4725.37    156.25 o 
 -19   5   6     2473.71     2466.05     81.70 o 
 -18   5   6    10143.10    10109.03    217.81 o 
 -17   5   6     4317.11     4268.77     95.56 o 
 -16   5   6    25784.29    25871.74    446.12 o 
 -15   5   6     1006.65     1106.03     77.51 o 
 -14   5   6     7945.18     7851.87    147.86 o 
 -13   5   6     2087.50     2032.00     53.29 o 
 -12   5   6    37822.46    37050.32    638.22 o 
 -11   5   6     3860.30     3832.13     76.85 o 
 -10   5   6    15396.65    15133.94    258.76 o 
  -9   5   6     2831.28     2587.53     57.69 o 
  -8   5   6    26477.08    25869.78    404.18 o 
  -7   5   6     6721.06     6632.29    106.08 o 
  -6   5   6     9924.88     9983.99    168.99 o 
  -5   5   6    10976.34    10917.06    182.67 o 
  -4   5   6    35649.40    35223.55    581.77 o 
  -3   5   6     7677.20     7789.61    117.86 o 
  -2   5   6    16778.35    16938.42    274.18 o 
  -1   5   6     7209.47     6927.10    123.64 o 
   0   5   6    45098.12    44639.63    893.42 o 
   1   5   6     2892.72     2955.08     71.81 o 
   2   5   6     6374.36     6412.73    143.78 o 
   3   5   6     3221.57     3131.55    103.94 o 
   4   5   6    39535.58    40141.07    811.81 o 
   5   5   6     6327.59     6142.85    138.09 o 
   6   5   6     9145.84     9206.50    188.16 o 
   7   5   6     5494.56     5281.98    130.69 o 
   8   5   6    29865.84    30588.17    648.37 o 
   9   5   6     4946.89     4743.37    140.06 o 
  10   5   6     6405.22     6422.58    159.74 o 
  11   5   6     2130.77     2106.13     83.00 o 
  12   5   6    21078.43    20581.68    630.25 o 
  13   5   6     3570.38     3678.25    179.91 o 
  14   5   6     5912.17     6136.76    170.86 o 
  15   5   6     2298.64     2277.22    102.16 o 
 -17   6   6     4534.03     4491.73    119.73 o 
 -16   6   6     6090.74     6208.68    123.07 o 
 -15   6   6     5726.58     5747.71    156.42 o 
 -14   6   6    17148.29    16944.33    292.55 o 
 -13   6   6     1838.26     1802.80     81.87 o 
 -12   6   6     8498.62     8395.82    161.11 o 
 -11   6   6     2789.18     2746.12     72.33 o 
 -10   6   6    17272.96    16907.32    269.08 o 
  -9   6   6     8173.83     7922.75    162.92 o 
  -8   6   6     5008.51     5020.88    105.24 o 
  -7   6   6     5568.46     5538.15    115.20 o 
  -6   6   6    18000.33    17642.52    324.40 o 
  -5   6   6    10060.19     9974.12    170.37 o 
  -4   6   6     7164.17     7304.96    132.28 o 
  -3   6   6    10536.71    10121.84    274.58 o 
  -2   6   6    22280.88    21881.23    393.61 o 
  -1   6   6     6565.00     6274.30    154.17 o 
   0   6   6     8743.93     8649.27    167.20 o 
   1   6   6     7492.90     7487.83    183.06 o 
   2   6   6    29352.31    28895.22    578.75 o 
   3   6   6     4996.80     5106.90    120.09 o 
   4   6   6    10325.50    10423.44    279.76 o 
   5   6   6     6897.86     6906.50    203.18 o 
   6   6   6    18659.40    18380.69    379.91 o 
   7   6   6     6030.13     5954.45    146.27 o 
   8   6   6     5040.26     5035.89    143.92 o 
   9   6   6     2237.53     2369.44    109.67 o 
  10   6   6     9570.22     9694.74    209.27 o 
  11   6   6     4108.45     4112.00    166.86 o 
  12   6   6     5040.26     5068.20    249.78 o 
  13   6   6     2523.02     2529.30    133.01 o 
 -14   7   6     4512.47     4458.99    107.21 o 
 -13   7   6     3738.88     3834.86    129.20 o 
 -12   7   6     7496.83     7249.81    166.69 o 
 -11   7   6     2323.03     2383.98    144.70 o 
 -10   7   6     6018.12     5982.98    122.88 o 
  -9   7   6     3420.68     3534.24     99.28 o 
  -8   7   6    10635.80    10419.24    233.44 o 
  -7   7   6     2902.02     2948.19     97.05 o 
  -6   7   6     3924.22     5039.98    569.50 o 
  -5   7   6     4063.84     4078.16     96.58 o 
  -4   7   6    12100.03    11706.34    207.15 o 
  -3   7   6     1686.57     1835.57    146.00 o 
  -2   7   6     6990.02     6898.78    153.08 o 
  -1   7   6     3079.03     3154.63    148.24 o 
   0   7   6     8343.68     8346.14    221.56 o 
   1   7   6     3976.99     4177.76    124.20 o 
   2   7   6     5934.39     5952.40    155.77 o 
   3   7   6     2190.78     2071.21    119.22 o 
   4   7   6    12390.04    12463.63    283.44 o 
   5   7   6     6190.62     6499.22    164.91 o 
   6   7   6     4509.38     4676.72    164.15 o 
   7   7   6     2439.69     2380.19     98.79 o 
   8   7   6     7128.09     7062.70    203.69 o 
   9   7   6     2654.23     2737.67    112.08 o 
  10   7   6     3940.77     4312.18    196.53 o 
 -10   8   6     6279.05     6071.96    189.26 o 
  -9   8   6     3372.55     3587.18    104.40 o 
  -8   8   6     3690.72     3677.90    117.52 o 
  -7   8   6     2479.64     2454.17    112.44 o 
  -6   8   6     7096.53     7063.01    158.42 o 
  -4   8   6     3327.42     3425.14    115.03 o 
  -3   8   6     5353.05     6698.43   1220.98 o 
  -2   8   6     6168.55     5941.74    187.41 o 
  -1   8   6     3698.99     4023.71    455.89 o 
   0   8   6     3095.91     3291.39    384.15 o 
   1   8   6     2534.76     2638.64    114.51 o 
   2   8   6     9021.54     9324.19    244.91 o 
   3   8   6     2440.38     2564.25    118.01 o 
   4   8   6     3525.78     3507.37    152.28 o 
   5   8   6      995.30     1114.52     78.22 o 
 -23   0   7       62.48      228.35     61.34 o 
 -21   0   7     3958.73     3896.05     88.34 o 
 -19   0   7       23.74       96.41     24.75 o 
 -17   0   7    18836.40    18168.22    329.78 o 
 -15   0   7      576.16      677.67     33.66 o 
 -13   0   7     9629.04     9781.13    127.56 o 
 -11   0   7     8784.02     9057.11    107.43 o 
  -9   0   7    26734.84    27363.38    827.36 o 
  -7   0   7     1581.77     1677.41     62.73 o 
  -5   0   7    11961.97    13095.19    275.71 o 
  -3   0   7     1033.19      954.71     24.70 o 
  -1   0   7    14764.49    14622.98    232.32 o 
   1   0   7     1763.53     1711.69     46.55 o 
   3   0   7    64277.52    67170.43   1758.99 o 
   5   0   7     4516.89     4888.14    147.91 o 
   7   0   7     7008.11     7553.73    235.85 o 
   9   0   7       59.87      175.31     49.32 o 
  11   0   7    18420.20    19438.75    682.22 o 
  13   0   7    10986.48    11919.65    469.15 o 
  15   0   7    11240.21    12379.61    517.35 o 
  17   0   7       36.01      111.57     53.58 o 
 -23   1   7     1265.61     1149.86    164.23 o 
 -22   1   7       25.59       24.66     15.44 o 
 -21   1   7     1584.86     1526.88     43.29 o 
 -20   1   7      353.65      372.08     19.71 o 
 -19   1   7     6378.88     6238.17     80.90 o 
 -18   1   7      267.39      292.63     14.22 o 
 -17   1   7     2220.30     2305.00     39.90 o 
 -16   1   7       31.55       48.35      9.42 o 
 -15   1   7     5827.59     5895.03     87.09 o 
 -14   1   7      664.41      640.96     18.47 o 
 -13   1   7      936.44      984.88     20.53 o 
 -12   1   7      527.71      509.47     16.63 o 
 -11   1   7     6182.05     6277.67     55.20 o 
 -10   1   7      306.85      321.14      6.91 o 
  -9   1   7     9203.40     9216.00     78.93 o 
  -8   1   7      437.97      601.15     17.13 o 
  -7   1   7    41237.55    43081.73    502.63 o 
  -6   1   7     1596.14     1807.54     17.31 o 
  -5   1   7    10565.49    10874.78     89.73 o 
  -4   1   7     3513.01     3968.55     43.44 o 
  -3   1   7    14541.44    13994.82    147.44 o 
  -2   1   7     1634.69     1752.13     25.69 o 
  -1   1   7    27230.53    26702.53    404.99 o 
   0   1   7        4.13       41.07      6.56 o 
   1   1   7    21713.03    21961.75    338.60 o 
   2   1   7      152.95      242.54     13.90 o 
   3   1   7     1395.40     1211.77     30.92 o 
   4   1   7       28.82       58.22     15.10 o 
   5   1   7    28288.87    29328.73    794.18 o 
   6   1   7     1703.45     1808.06     38.44 o 
   7   1   7     3713.19     3855.86     99.69 o 
   8   1   7        3.90        2.34      9.96 o 
   9   1   7    13147.00    13214.68    288.46 o 
  10   1   7       84.89      111.87     28.77 o 
  11   1   7     9101.60     8962.76    228.53 o 
  12   1   7      528.19      504.21     58.02 o 
  13   1   7    17047.69    17425.04    654.44 o 
  14   1   7      236.95      315.12     52.19 o 
  15   1   7     4190.47     4273.89    210.48 o 
  16   1   7      110.00       86.50     40.30 o 
  17   1   7     8812.67     9635.18    373.76 o 
  18   1   7       13.60       63.47     49.75 o 
 -22   2   7      691.86      707.34     77.53 o 
 -21   2   7     2503.59     2511.93     60.36 o 
 -20   2   7     1012.50     1023.57     36.69 o 
 -19   2   7     1628.01     1633.10     46.75 o 
 -18   2   7       48.71       73.95     14.72 o 
 -17   2   7     4552.84     4643.07     65.21 o 
 -16   2   7     8864.46     8728.80    125.55 o 
 -15   2   7       80.39       98.86     16.42 o 
 -14   2   7     1062.98     1105.78     23.44 o 
 -13   2   7     6904.52     6887.09     75.76 o 
 -12   2   7     2474.70     2325.27     34.06 o 
 -11   2   7     1101.75     1218.54     27.22 o 
 -10   2   7     1675.94     1818.44     26.60 o 
  -9   2   7    10742.67    10763.33    102.32 o 
  -8   2   7     4537.41     4741.54     45.81 o 
  -7   2   7     5266.28     4933.76     61.82 o 
  -6   2   7       67.08      142.11     13.18 o 
  -5   2   7    42062.79    41949.22    563.75 o 
  -4   2   7     7802.09     7794.48     70.33 o 
  -3   2   7     6256.81     6211.32     62.19 o 
  -2   2   7     8643.88     9144.61     97.42 o 
  -1   2   7    34671.67    34464.60    472.60 o 
   0   2   7     6442.47     6258.62     74.33 o 
   1   2   7     4268.60     4019.88     62.53 o 
   2   2   7      789.56      816.87     33.01 o 
   3   2   7    32841.94    32716.55    811.21 o 
   4   2   7    10390.80    10772.03    280.22 o 
   5   2   7     4436.39     4476.69    126.43 o 
   6   2   7     1590.09     1479.72     59.24 o 
   7   2   7    12240.87    11922.79    214.95 o 
   8   2   7     1614.98     1507.40     32.61 o 
   9   2   7     2781.03     2801.64    113.89 o 
  10   2   7     1324.48     1401.68     51.17 o 
  11   2   7    27692.43    26573.81    643.87 o 
  12   2   7     1966.89     1930.77     49.92 o 
  13   2   7     5135.91     4822.96    197.85 o 
  14   2   7       16.12       51.21     38.74 o 
  15   2   7     8937.43     9054.58    317.96 o 
  16   2   7      161.41      163.43     52.27 o 
  17   2   7     1185.09     1307.12     96.79 o 
 -22   3   7     2952.78     2795.78     85.34 o 
 -21   3   7       69.00       82.93     23.91 o 
 -20   3   7       15.25       31.73     19.75 o 
 -19   3   7     6795.50     6619.77    100.43 o 
 -18   3   7     2559.34     2460.70     53.25 o 
 -17   3   7      259.96      303.55     26.96 o 
 -16   3   7     1900.26     1813.62     51.92 o 
 -15   3   7     5439.46     5184.95    107.15 o 
 -14   3   7     5120.98     4992.27     89.62 o 
 -13   3   7     1932.77     2054.25     66.42 o 
 -12   3   7     3913.62     3820.00     52.06 o 
 -11   3   7     9362.75     9138.96    107.53 o 
 -10   3   7     4389.29     4353.29     58.98 o 
  -9   3   7      235.70      286.62     23.07 o 
  -8   3   7       90.56      224.48     19.46 o 
  -7   3   7     6320.11     6195.36     71.50 o 
  -6   3   7     6687.82     6621.02     76.62 o 
  -5   3   7     1858.87     1879.02     28.57 o 
  -4   3   7     5951.15     5546.83     63.14 o 
  -3   3   7    21472.07    21233.46    273.11 o 
  -2   3   7     2975.71     2840.95     48.79 o 
  -1   3   7      151.69      195.00     14.88 o 
   0   3   7     3802.68     3743.73     56.34 o 
   1   3   7    10428.23    10381.80    145.70 o 
   2   3   7     2503.84     2603.39     50.50 o 
   3   3   7     1830.94     1828.60     43.10 o 
   4   3   7     4067.80     3995.80    105.29 o 
   5   3   7    12051.53    11612.50    338.50 o 
   6   3   7     6003.50     5759.60    268.60 o 
   7   3   7     1462.41     1515.16     80.38 o 
   8   3   7     2385.05     2366.24     85.87 o 
   9   3   7    10930.34    10603.98    299.84 o 
  10   3   7     1292.25     1347.76     55.96 o 
  11   3   7      574.10      630.01     19.21 o 
  12   3   7     2483.87     2270.64     66.04 o 
  13   3   7     4311.30     4114.48    132.45 o 
  14   3   7      643.42      717.22     44.82 o 
  15   3   7       22.57       91.16     34.80 o 
  16   3   7      788.03      762.59     82.97 o 
  17   3   7     8850.79     9069.98    363.55 o 
 -21   4   7     4417.36     4279.48     90.66 o 
 -20   4   7     4169.46     4037.35     86.29 o 
 -19   4   7      315.21      330.26     30.85 o 
 -18   4   7     1637.18     1569.64     47.89 o 
 -17   4   7     1378.56     1400.65     44.50 o 
 -16   4   7     6421.69     6305.97    133.87 o 
 -15   4   7      197.04      209.77     19.51 o 
 -14   4   7     1698.65     1703.27     41.70 o 
 -13   4   7    11332.62    11059.83    151.37 o 
 -12   4   7     5595.01     5373.18     79.89 o 
 -11   4   7      848.24      931.88     28.86 o 
 -10   4   7     2449.55     2511.36     45.87 o 
  -9   4   7     5955.22     5742.42     80.91 o 
  -8   4   7    11355.17    11507.78    152.30 o 
  -7   4   7        7.25       87.84     19.64 o 
  -6   4   7      210.13      238.51     18.02 o 
  -5   4   7    12262.80    12170.28    154.41 o 
  -4   4   7     5669.71     5820.54     83.20 o 
  -3   4   7     1756.24     1747.34     42.56 o 
  -2   4   7     1041.83     1155.96     44.95 o 
  -1   4   7    12711.40    12576.09    179.73 o 
   0   4   7     9790.10     9651.77    143.35 o 
   1   4   7     2515.21     2528.16     61.53 o 
   2   4   7     1790.91     1733.01     48.04 o 
   3   4   7     6141.43     6169.51    108.15 o 
   4   4   7     6377.50     6426.22    126.12 o 
   5   4   7      222.94      237.60     28.45 o 
   6   4   7     2807.48     2829.41     96.61 o 
   7   4   7    12519.75    12271.08    331.98 o 
   8   4   7     4173.42     4093.18    158.45 o 
   9   4   7      187.05      342.10     43.58 o 
  10   4   7     1870.90     1919.05     81.98 o 
  11   4   7     8330.36     7875.08    284.96 o 
  12   4   7     2689.80     2644.79    115.06 o 
  13   4   7       80.29      110.95     30.46 o 
  14   4   7      424.61      444.15     36.46 o 
  15   4   7     7646.62     7339.41    282.69 o 
 -19   5   7     2763.55     2800.54     84.74 o 
 -18   5   7     2788.44     2976.34     84.66 o 
 -17   5   7      439.58      461.75     42.83 o 
 -16   5   7     2764.74     2824.92     67.71 o 
 -15   5   7     4540.69     4761.85     98.57 o 
 -14   5   7     7635.64     7598.36    137.90 o 
 -13   5   7      153.18      204.65     22.91 o 
 -12   5   7     2758.95     2644.28     59.48 o 
 -11   5   7     5147.43     4926.13     99.25 o 
 -10   5   7     8552.55     8202.69    127.84 o 
  -9   5   7      135.60      211.73     26.47 o 
  -8   5   7     3581.56     3599.34     68.72 o 
  -7   5   7     8616.90     8533.14    130.76 o 
  -6   5   7     8568.39     8580.30    139.35 o 
  -5   5   7      112.88      161.15     20.11 o 
  -4   5   7     3449.88     3383.51    104.25 o 
  -3   5   7    14673.44    14450.51    208.62 o 
  -2   5   7     6365.58     6115.96    124.88 o 
  -1   5   7      736.20      774.88     50.38 o 
   0   5   7     2147.64     2206.74     63.44 o 
   1   5   7    14716.91    15049.04    287.42 o 
   2   5   7    14169.40    14066.49    256.85 o 
   3   5   7      347.62      460.17     57.03 o 
   4   5   7     6971.83     7066.38    151.67 o 
   5   5   7    10279.51    10248.36    205.19 o 
   6   5   7     5124.92     5001.10    127.28 o 
   7   5   7       51.40      162.21     37.97 o 
   8   5   7     3889.96     3986.57    127.80 o 
   9   5   7    14370.53    14428.00    403.75 o 
  10   5   7     3093.02     3031.92     95.60 o 
  11   5   7     1065.32     1037.03     65.07 o 
  12   5   7     1049.11     1162.37     80.45 o 
  13   5   7     7396.47     7542.66    189.78 o 
  14   5   7     2757.73     2792.11     97.51 o 
 -17   6   7     5744.72     5899.54    119.80 o 
 -16   6   7     5936.89     6032.99    119.20 o 
 -15   6   7        1.08       45.47     25.75 o 
 -14   6   7     1387.73     1412.20     59.50 o 
 -13   6   7     4823.96     4755.19    111.75 o 
 -12   6   7     7865.43     7643.55    155.41 o 
 -11   6   7       66.82      147.75     28.75 o 
 -10   6   7     2789.34     2857.36     71.07 o 
  -9   6   7     3011.28     3045.50     73.80 o 
  -8   6   7    11382.30    11295.81    180.56 o 
  -7   6   7      692.03      663.86     39.07 o 
  -6   6   7     5721.63     5653.68    109.39 o 
  -5   6   7     6366.46     6485.94    152.58 o 
  -4   6   7     7903.36     8085.86    255.15 o 
  -3   6   7      262.82      276.94     28.28 o 
  -2   6   7     3297.94     3187.70     79.10 o 
  -1   6   7    10743.70    10420.78    251.51 o 
   0   6   7     8591.50     8766.77    183.28 o 
   1   6   7       54.86       60.09     32.98 o 
   2   6   7     4044.39     4086.46    113.21 o 
   3   6   7     5624.82     5507.04    163.96 o 
   4   6   7     8685.52     9126.71    221.81 o 
   5   6   7        3.65       64.97     33.10 o 
   6   6   7     7043.80     7218.41    167.08 o 
   7   6   7     9267.48     9504.44    223.29 o 
   8   6   7     6079.78     6398.80    161.19 o 
   9   6   7        4.65      103.41     42.09 o 
  10   6   7     2595.12     2740.89    136.85 o 
  11   6   7     3275.79     3281.27    136.45 o 
  12   6   7     3557.19     3487.60    188.97 o 
 -14   7   7     4571.92     4448.74    122.33 o 
 -13   7   7      237.30      240.56     37.66 o 
 -12   7   7      781.83      856.44     49.86 o 
 -11   7   7     3512.05     3639.00     89.46 o 
 -10   7   7     7354.19     7255.69    232.91 o 
  -9   7   7      495.70      517.09     38.91 o 
  -8   7   7     3005.49     2957.82     84.67 o 
  -7   7   7     7409.66     7340.42    256.93 o 
  -6   7   7     8414.18     8473.08    179.17 o 
  -5   7   7      959.92     2258.56    680.23 o 
  -4   7   7     1158.85     1202.12     58.98 o 
  -3   7   7     5264.46     5277.22    129.44 o 
  -2   7   7     6115.42     6168.18    143.21 o 
  -1   7   7      234.88      270.04     41.83 o 
   0   7   7     3671.55     3703.19    127.61 o 
   1   7   7     3881.76     3867.69    151.25 o 
   2   7   7     5759.51     5743.24    157.27 o 
   3   7   7       33.61      100.35     37.82 o 
   4   7   7     1506.92     1777.95     81.53 o 
   5   7   7     4198.16     4591.40    213.94 o 
   6   7   7     5930.82     6054.14    165.05 o 
   7   7   7      810.45      884.27     74.45 o 
   8   7   7     3651.96     3829.46    144.11 o 
   9   7   7     4723.77     4900.68    188.64 o 
  -9   8   7     3823.81     3806.37    184.21 o 
  -8   8   7     5902.66     6081.22    143.31 o 
  -7   8   7     1187.22     1577.55    283.25 o 
  -6   8   7     2127.50     1991.08    103.65 o 
  -5   8   7     5379.21     6054.49    492.30 o 
  -4   8   7    10358.56    11556.99   1708.74 o 
  -3   8   7      794.93      985.62     65.98 o 
  -2   8   7     1622.33     1810.73     83.01 o 
  -1   8   7     2755.30     3166.52    387.00 o 
   0   8   7     5846.69     5919.78    233.58 o 
   1   8   7      190.52      255.54     58.24 o 
   2   8   7     2183.08     2170.98     99.05 o 
   3   8   7     4023.65     4152.75    194.21 o 
   4   8   7     5158.78     5180.15    164.11 o 
 -22   0   8    14625.87    14904.76    551.22 o 
 -20   0   8    21245.91    20820.29    374.87 o 
 -18   0   8    17547.80    17396.34    285.23 o 
 -16   0   8    35510.94    35786.85    650.65 o 
 -14   0   8    11377.89    11572.13    159.07 o 
 -12   0   8    37710.65    39195.85    700.73 o 
 -10   0   8    38580.55    39496.04   1355.92 o 
  -8   0   8    62315.26    62909.14   2605.12 o 
  -6   0   8    21001.49    20737.13    270.44 o 
  -4   0   8   258657.27   252562.77  10985.81 o 
  -2   0   8    34904.59    32514.07    682.41 o 
   0   0   8    94896.51    86658.33   2552.84 o 
   2   0   8    70155.58    69348.91   1857.01 o 
   4   0   8    32962.60    31886.30    626.82 o 
   6   0   8    18542.39    19125.62    587.43 o 
   8   0   8    56499.88    59201.86   2448.80 o 
  10   0   8    15364.85    16286.13    566.92 o 
  12   0   8    52239.11    56225.88   2847.14 o 
  14   0   8    10788.61    11045.15    472.56 o 
  16   0   8    24481.68    24773.61   2086.71 o 
 -23   1   8       96.67      100.55     41.31 o 
 -22   1   8    20257.82    19789.29    587.95 o 
 -21   1   8       20.37       32.60     11.33 o 
 -20   1   8    10664.72    10730.41    135.80 o 
 -19   1   8       46.54       73.60     14.52 o 
 -18   1   8    52161.23    51217.71    807.55 o 
 -17   1   8      192.78      221.21     11.45 o 
 -16   1   8    33043.40    33743.53    460.08 o 
 -15   1   8      426.52      412.25     18.79 o 
 -14   1   8    46506.51    46941.54    674.40 o 
 -13   1   8      402.75      483.09     21.68 o 
 -12   1   8    31399.98    32098.46    398.15 o 
 -11   1   8      285.28      328.70     15.20 o 
 -10   1   8    62462.44    64096.99    980.66 o 
  -9   1   8       35.69       70.49      9.74 o 
  -8   1   8    60211.82    63964.30    956.87 o 
  -7   1   8      262.56      324.02      6.05 o 
  -6   1   8    89747.88    90800.55   1570.95 o 
  -5   1   8     3351.83     3935.05     50.05 o 
  -4   1   8    38304.98    35996.87    491.78 o 
  -3   1   8     3196.21     3382.31     35.68 o 
  -2   1   8   169672.61   168085.06   4064.33 o 
  -1   1   8     1147.45     1037.13     46.56 o 
   0   1   8    55180.59    53631.51   1080.45 o 
   1   1   8     4387.22     4484.98     79.69 o 
   2   1   8    47023.55    44602.48    682.83 o 
   3   1   8      925.36      978.49     32.63 o 
   4   1   8    31027.17    30405.66    821.21 o 
   5   1   8     3293.91     3672.77     70.59 o 
   6   1   8    62638.45    51218.46   5495.16 o 
   7   1   8     4031.66      381.46   1654.03 o 
   8   1   8    23698.10    24805.59    623.87 o 
   9   1   8      749.71      772.45     46.92 o 
  10   1   8    40685.24    41530.04   1197.35 o 
  11   1   8     1047.64     1073.78     68.10 o 
  12   1   8    19204.34    19668.34    621.02 o 
  13   1   8      569.82      704.67     66.11 o 
  14   1   8    30647.72    31700.57   1400.67 o 
  15   1   8      138.19      144.89     43.77 o 
  16   1   8     9236.88     9162.13    457.41 o 
  17   1   8      589.03      545.70    126.08 o 
 -22   2   8    10019.95    10260.58    238.66 o 
 -21   2   8      402.46      433.66     27.52 o 
 -20   2   8    28609.48    28521.12    421.84 o 
 -19   2   8      396.97      433.21     23.04 o 
 -18   2   8    13659.54    13624.23    172.16 o 
 -17   2   8     5682.62     5645.53     81.29 o 
 -16   2   8    57912.85    50690.73   3272.34 o 
 -15   2   8      106.81      106.38     20.46 o 
 -14   2   8    33917.91    33022.60    454.88 o 
 -13   2   8      859.12      884.63     20.96 o 
 -12   2   8    74464.38    72641.61   1250.60 o 
 -11   2   8     3638.34     3708.96     39.77 o 
 -10   2   8    38422.89    38659.70    497.38 o 
  -9   2   8     6757.74     7005.11     67.64 o 
  -8   2   8    49261.99    48438.09    694.28 o 
  -7   2   8      153.05      169.47      8.21 o 
  -6   2   8    29101.23    28389.91    329.91 o 
  -5   2   8     1093.55     1090.63     28.36 o 
  -4   2   8   110455.74   110944.77   2134.48 o 
  -3   2   8     1341.89     1491.96     39.75 o 
  -2   2   8    40980.50    40950.14    603.65 o 
  -1   2   8     3897.91     3832.82     47.83 o 
   0   2   8   107252.59   105348.50   2486.75 o 
   1   2   8      317.18      431.08     26.55 o 
   2   2   8    34948.54    35004.61    850.50 o 
   3   2   8     5090.69     5265.77     93.06 o 
   4   2   8    54972.61    54377.70   1617.69 o 
   5   2   8      772.64      837.70     26.03 o 
   6   2   8    17085.69    16841.79    376.39 o 
   7   2   8     3624.89     3381.90     87.98 o 
   8   2   8    45955.55    44704.87   1161.47 o 
   9   2   8      427.57      379.50     24.06 o 
  10   2   8    15374.82    14901.76    383.14 o 
  11   2   8       58.81       70.25     13.60 o 
  12   2   8    36594.10    35097.85   1463.10 o 
  13   2   8      218.54      258.43     45.04 o 
  14   2   8    19500.05    19801.17    647.20 o 
  15   2   8       10.93       30.51     48.21 o 
  16   2   8    22008.66    22178.23   1172.08 o 
  17   2   8      563.11      558.24     70.37 o 
 -22   3   8    15473.08    16025.37    347.77 o 
 -21   3   8       60.27       36.87     20.31 o 
 -20   3   8    11733.64    11683.71    194.57 o 
 -19   3   8     1009.83      986.51     39.31 o 
 -18   3   8    22369.90    21703.74    346.92 o 
 -17   3   8     2214.07     2201.11     58.69 o 
 -16   3   8    24358.34    23792.18    369.33 o 
 -15   3   8     4191.98     4107.52     72.01 o 
 -14   3   8    28166.56    27105.64    429.18 o 
 -13   3   8     2833.49     2895.78     50.35 o 
 -12   3   8    18721.44    18612.58    250.55 o 
 -11   3   8     1961.66     1983.79     34.14 o 
 -10   3   8    36560.32    36689.72    550.86 o 
  -9   3   8     9696.11     9451.65    108.71 o 
  -8   3   8    25598.09    26191.68    342.52 o 
  -7   3   8     5184.19     5187.21     61.97 o 
  -6   3   8    69182.70    68985.93   1235.15 o 
  -5   3   8      390.48      390.04     17.36 o 
  -4   3   8    30201.36    29521.73    410.80 o 
  -3   3   8      909.91      943.07     49.01 o 
  -2   3   8    59014.40    57584.24    989.99 o 
  -1   3   8     3618.86     3370.40     47.39 o 
   0   3   8    51394.85    51127.71    847.67 o 
   1   3   8     3260.73     3247.51     67.63 o 
   2   3   8    40997.50    40919.04    651.86 o 
   3   3   8     6588.21     6640.82    108.51 o 
   4   3   8    19490.32    19278.84    341.30 o 
   5   3   8     4979.54     4914.14    111.48 o 
   6   3   8    35303.57    35222.08    716.94 o 
   7   3   8     1643.80     1591.52     59.96 o 
   8   3   8    20876.49    20869.47    505.43 o 
   9   3   8      119.99      161.74     17.87 o 
  10   3   8    32395.84    30595.63    537.80 o 
  11   3   8     2925.06     2694.15     68.81 o 
  12   3   8    10569.38     9810.67    342.11 o 
  13   3   8      120.64      145.53     26.52 o 
  14   3   8    20990.39    21102.82    721.24 o 
  15   3   8     1618.47     1670.16    110.75 o 
  16   3   8    13820.23    13909.83    593.16 o 
 -21   4   8     1910.65     1892.35     55.62 o 
 -20   4   8    15208.67    14464.14    340.76 o 
 -19   4   8      286.76      295.68     29.31 o 
 -18   4   8     8499.37     8430.29    136.57 o 
 -17   4   8     1022.30     1178.99     70.46 o 
 -16   4   8    28617.71    27983.26    508.47 o 
 -15   4   8       88.99      179.93     23.60 o 
 -14   4   8    22173.33    22251.57    382.67 o 
 -13   4   8     1871.76     1823.08     58.40 o 
 -12   4   8    24324.37    23898.34    367.05 o 
 -11   4   8     2537.83     2465.42     42.16 o 
 -10   4   8    24536.23    24614.83    375.25 o 
  -9   4   8     4914.60     4959.71     67.56 o 
  -8   4   8    35193.93    34825.12    539.65 o 
  -7   4   8      409.67      475.83     27.07 o 
  -6   4   8    22108.04    22000.40    306.59 o 
  -5   4   8      161.41      175.64     17.76 o 
  -4   4   8    41492.95    41291.86    670.76 o 
  -3   4   8       52.73       52.40     21.00 o 
  -2   4   8    19320.27    19126.18    278.75 o 
  -1   4   8      274.56      282.72     19.94 o 
   0   4   8    39473.77    39148.38    652.17 o 
   1   4   8     4086.07     4162.11     78.68 o 
   2   4   8    23462.64    23497.79    342.73 o 
   3   4   8     1053.00     1080.97     44.01 o 
   4   4   8    33351.31    33984.36    544.63 o 
   5   4   8     7419.51     7335.42    132.53 o 
   6   4   8    24034.25    24186.74    433.23 o 
   7   4   8     3443.25     3421.71    110.00 o 
   8   4   8    30585.55    29797.71    834.11 o 
   9   4   8     3024.90     2916.05     64.16 o 
  10   4   8     8379.76     8998.42    634.60 o 
  11   4   8     1560.05     1687.00     69.34 o 
  12   4   8    20586.66    19431.13    531.34 o 
  13   4   8     1576.55     1488.26     92.77 o 
  14   4   8    11510.52    10971.76    438.00 o 
  15   4   8      177.88      203.11     54.82 o 
 -19   5   8     1899.46     1945.10     64.65 o 
 -18   5   8    17799.55    17885.79    315.38 o 
 -17   5   8      961.82     1106.03     61.80 o 
 -16   5   8     8127.32     8173.97    171.49 o 
 -15   5   8     2533.44     2681.74     60.62 o 
 -14   5   8    23203.32    23279.28    385.83 o 
 -13   5   8     1370.85     1302.32     58.10 o 
 -12   5   8    18303.97    17961.27    273.74 o 
 -11   5   8     4947.88     4913.00    156.70 o 
 -10   5   8    25339.23    24744.43    386.39 o 
  -9   5   8     5056.81     5016.60     93.57 o 
  -8   5   8    13163.30    13082.39    185.70 o 
  -7   5   8     3155.20     3223.44     59.45 o 
  -6   5   8    24087.45    23930.98    356.16 o 
  -5   5   8     4563.57     4588.67     94.66 o 
  -4   5   8    20640.75    20197.26    352.79 o 
  -3   5   8     1774.53     1743.77     48.25 o 
  -2   5   8    24862.81    24162.03    365.06 o 
  -1   5   8     3321.88     3270.01     65.96 o 
   0   5   8    11789.65    11559.46    181.80 o 
   1   5   8     7957.69     7991.90    142.30 o 
   2   5   8    24513.48    24386.46    396.77 o 
   3   5   8     9343.39     9096.82    183.90 o 
   4   5   8    15226.31    15371.48    279.70 o 
   5   5   8     4191.06     4390.88    116.45 o 
   6   5   8    26365.36    27038.03    521.17 o 
   7   5   8     2016.22     2043.56     89.80 o 
   8   5   8     9659.08     9546.59    415.55 o 
   9   5   8     1243.18     1293.99     88.58 o 
  10   5   8    12287.36    12283.23    317.05 o 
  11   5   8     3681.54     3663.61    113.10 o 
  12   5   8     7224.76     7186.75    220.26 o 
  13   5   8      801.62      762.42     54.18 o 
 -17   6   8     1886.83     2054.96     85.29 o 
 -16   6   8     6944.98     7200.39    159.39 o 
 -15   6   8     1941.32     1994.44     58.50 o 
 -14   6   8     7290.25     7062.66    129.85 o 
 -13   6   8     6289.75     6201.71    140.44 o 
 -12   6   8     9277.57     9050.40    149.37 o 
 -11   6   8     3198.34     3205.10     71.37 o 
 -10   6   8     6427.93     6304.85    119.12 o 
  -9   6   8     4623.85     4630.94     99.39 o 
  -8   6   8    14636.45    14518.90    253.18 o 
  -7   6   8     5709.17     5594.05    108.72 o 
  -6   6   8     9575.45     9700.61    187.22 o 
  -5   6   8     4476.05     4500.72     86.83 o 
  -4   6   8     9945.88     9800.28    189.71 o 
  -3   6   8     1128.11     1139.89     43.78 o 
  -2   6   8    16370.52    16115.65    286.10 o 
  -1   6   8     5818.01     5568.44    113.52 o 
   0   6   8    11900.94    11595.71    213.86 o 
   1   6   8     5109.27     5073.52    110.05 o 
   2   6   8    11713.20    11577.83    225.93 o 
   3   6   8     4146.50     4308.90    122.12 o 
   4   6   8    12472.87    12432.54    249.58 o 
   5   6   8     5107.24     5137.22    132.73 o 
   6   6   8     6555.07     6588.48    171.70 o 
   7   6   8      911.47      956.86     62.69 o 
   8   6   8     6218.81     6304.44    311.69 o 
   9   6   8     1700.85     1728.65     98.73 o 
  10   6   8     6538.46     6347.40    201.42 o 
  11   6   8     2112.08     2080.84    133.42 o 
 -14   7   8     5469.18     5673.74    129.06 o 
 -13   7   8     1511.13     1378.53     60.74 o 
 -12   7   8     7890.09     8114.03    223.97 o 
 -11   7   8     4744.08     4693.25    105.18 o 
 -10   7   8     5464.02     5428.93    121.45 o 
  -9   7   8     1622.60     1978.83    397.19 o 
  -8   7   8     5212.59     5326.68    113.51 o 
  -7   7   8     2743.04     3099.55    328.02 o 
  -6   7   8     5070.31     5231.13    134.75 o 
  -5   7   8     1493.28     1371.31     55.30 o 
  -4   7   8     6925.56     6823.98    151.27 o 
  -3   7   8     2502.44     2418.87     82.32 o 
  -2   7   8     5035.80     4900.15    116.45 o 
  -1   7   8     3860.99     3864.15    100.98 o 
   0   7   8     6741.46     6764.14    157.66 o 
   1   7   8     2008.58     2076.95     89.96 o 
   2   7   8     9940.00     9980.47    259.10 o 
   3   7   8     5366.21     5377.12    146.90 o 
   4   7   8     6194.11     6363.72    224.84 o 
   5   7   8     1574.50     1752.77     93.81 o 
   6   7   8     6778.29     6749.23    199.17 o 
   7   7   8     3886.73     4071.39    149.42 o 
   8   7   8     4636.96     5002.65    191.51 o 
  -9   8   8     2612.96     2601.24     89.03 o 
  -8   8   8     2567.63     2361.23    196.32 o 
  -7   8   8     3189.15     3368.16    101.19 o 
  -6   8   8     6167.32     6433.00    323.20 o 
  -5   8   8     5731.33     6150.29    435.42 o 
  -4   8   8     2345.31     2407.79    100.19 o 
  -3   8   8     3987.40     4315.59    223.96 o 
  -2   8   8     5424.41     5186.34    148.73 o 
  -1   8   8     2405.33     2582.28    125.20 o 
   0   8   8     2059.70     2170.40    106.19 o 
   1   8   8     3390.01     3415.72    105.85 o 
   2   8   8     3439.39     4297.19    457.41 o 
   3   8   8     3275.58     3343.13    138.99 o 
 -23   0   9     1670.61     1544.01    130.26 o 
 -21   0   9     4718.04     4913.46    354.58 o 
 -19   0   9     3580.26     3633.65     72.08 o 
 -17   0   9     9200.22     9175.64    127.60 o 
 -15   0   9     3652.44     3771.12     62.57 o 
 -13   0   9      136.42      248.68     48.08 o 
 -11   0   9    12300.41    12454.47    364.39 o 
  -9   0   9    19903.48    20063.24    584.02 o 
  -7   0   9    21513.41    22207.55    635.12 o 
  -5   0   9     5705.96     5428.85    156.65 o 
  -3   0   9      963.93      729.46     24.69 o 
  -1   0   9    22386.99    22288.04    433.26 o 
   1   0   9    11298.76    11142.50    253.88 o 
   3   0   9     7935.32     7587.72    368.41 o 
   5   0   9    25798.36    25597.36    819.43 o 
   7   0   9     1749.61     1903.95    107.92 o 
   9   0   9    15712.92    16606.14    575.91 o 
  11   0   9     3856.95     4392.59    343.71 o 
  13   0   9     8732.58     9552.86    416.07 o 
  15   0   9     3185.19     3469.95    192.00 o 
  17   0   9    11586.17    11465.08   1112.66 o 
 -23   1   9     3994.06     3840.44    150.34 o 
 -22   1   9      134.15      128.48    104.03 o 
 -21   1   9     1520.39     1726.45     92.53 o 
 -20   1   9      479.04      491.08     18.40 o 
 -19   1   9     6465.71     6322.84     78.07 o 
 -18   1   9       95.24      118.69     13.25 o 
 -17   1   9     4464.98     4537.50     47.57 o 
 -16   1   9     1169.14     1174.04     23.72 o 
 -15   1   9      686.99      731.14     19.70 o 
 -14   1   9      661.68      623.74     14.26 o 
 -13   1   9    12386.25    12453.64    109.76 o 
 -12   1   9      728.48      743.65      8.15 o 
 -11   1   9     8120.23     8162.45    130.46 o 
 -10   1   9       43.28       80.37     14.17 o 
  -9   1   9    12569.96    12684.60    134.05 o 
  -8   1   9      414.82      410.98     22.67 o 
  -7   1   9     4175.45     3813.73     35.22 o 
  -6   1   9      595.90      576.06     10.93 o 
  -5   1   9    24808.42    24324.86    274.50 o 
  -4   1   9     6078.88     6117.17     63.85 o 
  -3   1   9     9477.70     9410.41    144.87 o 
  -2   1   9       24.55       45.74     12.17 o 
  -1   1   9    15430.61    14576.19    228.47 o 
   0   1   9      370.90      330.31     14.00 o 
   1   1   9    11959.91    11967.57    140.56 o 
   2   1   9      416.72      491.84     29.76 o 
   3   1   9    31200.26    30786.24    667.12 o 
   4   1   9     1176.53     1175.67     35.00 o 
   5   1   9     8258.85     7864.79    162.94 o 
   6   1   9     2055.59     2135.09     61.00 o 
   7   1   9    18318.50    18925.75    368.18 o 
   8   1   9      147.87      143.28     29.84 o 
   9   1   9     1286.51     1581.68     65.25 o 
  10   1   9       32.59       18.18     30.26 o 
  11   1   9    16015.04    17059.96    483.75 o 
  12   1   9     1997.52     1935.95    114.57 o 
  13   1   9     5853.80     6296.60    314.35 o 
  14   1   9     1693.66     1684.15     91.22 o 
  15   1   9     9253.44     9593.33    411.34 o 
  16   1   9      396.85      431.26     86.80 o 
 -23   2   9     2637.30     2854.41    190.93 o 
 -22   2   9      151.64      157.49     70.04 o 
 -21   2   9     4976.92     5053.90    120.71 o 
 -20   2   9       38.93       39.00     13.66 o 
 -19   2   9     5336.85     5553.14     76.79 o 
 -18   2   9      123.06      203.98     17.22 o 
 -17   2   9     8077.23     8134.84    105.57 o 
 -16   2   9     6274.05     6276.40     77.41 o 
 -15   2   9     3972.62     3940.66     44.29 o 
 -14   2   9     3829.37     3821.46     43.05 o 
 -13   2   9     2698.64     2510.64     35.98 o 
 -12   2   9      333.15      337.36      9.59 o 
 -11   2   9    15941.43    15941.17    195.49 o 
 -10   2   9     4323.02     4347.67     40.90 o 
  -9   2   9     9875.56     9920.89     97.94 o 
  -8   2   9     2699.56     2748.56     37.70 o 
  -7   2   9    12875.96    12695.73    125.38 o 
  -6   2   9     7219.28     7622.05     76.57 o 
  -5   2   9    17136.40    17174.47    179.75 o 
  -4   2   9     3113.37     3180.26     34.37 o 
  -3   2   9    18555.40    17783.83    189.45 o 
  -2   2   9      399.26      374.46     61.85 o 
  -1   2   9     9530.81     9366.32    122.83 o 
   0   2   9      360.32      372.31     21.82 o 
   1   2   9    18648.94    17891.05    414.68 o 
   2   2   9     1106.59      995.99     28.66 o 
   3   2   9     8883.65     8843.03    200.36 o 
   4   2   9     6572.16     6736.76    128.26 o 
   5   2   9    23750.73    23512.52    497.34 o 
   6   2   9     8290.67     8176.36    179.46 o 
   7   2   9     6879.11     6896.09    234.84 o 
   8   2   9     1043.78      969.92     43.99 o 
   9   2   9    12478.62    12290.59    295.91 o 
  10   2   9     1467.98     1245.07     66.00 o 
  11   2   9     5401.16     5723.61    153.36 o 
  12   2   9     1080.17     1066.36     86.14 o 
  13   2   9     9584.09    10025.25    291.11 o 
  14   2   9      913.95      940.25    230.02 o 
  15   2   9     3693.23     3912.16    268.69 o 
  16   2   9      418.37      403.07     70.35 o 
 -22   3   9      710.82      814.25    115.67 o 
 -21   3   9     3508.02     3569.66    106.36 o 
 -20   3   9     1472.40     1480.68     52.18 o 
 -19   3   9     2169.23     2178.70     67.01 o 
 -18   3   9      552.44      595.46     25.37 o 
 -17   3   9     4745.95     4542.94     95.07 o 
 -16   3   9     1568.42     1585.64     39.15 o 
 -15   3   9     3390.87     3337.99     45.71 o 
 -14   3   9     2960.00     2967.53     44.03 o 
 -13   3   9    13377.26    13509.31    194.56 o 
 -12   3   9     5548.29     5421.85     59.03 o 
 -11   3   9     3003.00     3117.82     39.45 o 
 -10   3   9     1210.02     1199.31     22.42 o 
  -9   3   9     9077.74     8952.90    110.93 o 
  -8   3   9     8228.30     8062.10     97.60 o 
  -7   3   9     8243.03     8220.21    105.85 o 
  -6   3   9    12915.10    12943.91    159.81 o 
  -5   3   9     8778.10     8612.21    108.69 o 
  -4   3   9     4646.14     4451.20     55.32 o 
  -3   3   9     5192.56     5128.39     70.96 o 
  -2   3   9     4718.12     4449.79     62.73 o 
  -1   3   9    11383.33    11364.36    140.16 o 
   0   3   9     1141.15     1004.34     48.42 o 
   1   3   9     3573.12     3546.97     52.87 o 
   2   3   9      852.17      803.65     49.21 o 
   3   3   9    18831.88    19028.59    317.44 o 
   4   3   9     8888.32     8624.05    234.19 o 
   5   3   9     2113.68     2157.18     63.16 o 
   6   3   9     4366.96     4217.71     72.01 o 
   7   3   9    14674.81    15109.20    418.09 o 
   8   3   9     7624.42     7284.54    149.88 o 
   9   3   9     2595.36     2562.83     72.32 o 
  10   3   9     4152.70     3879.58    105.27 o 
  11   3   9    11607.76    11570.90    350.84 o 
  12   3   9     1893.04     1811.78     84.63 o 
  13   3   9     3278.82     3383.06    191.58 o 
  14   3   9      306.44      174.30     73.46 o 
  15   3   9     9907.22    10069.42    481.01 o 
 -21   4   9      579.47      566.24     72.98 o 
 -20   4   9       65.75       66.46     19.47 o 
 -19   4   9     4276.40     4200.33     81.65 o 
 -18   4   9     1294.47     1300.80     41.22 o 
 -17   4   9     1962.36     1986.69     66.66 o 
 -16   4   9       34.19      107.16     19.62 o 
 -15   4   9     5193.14     5273.20     98.98 o 
 -14   4   9     5127.23     5309.86    106.25 o 
 -13   4   9     2232.57     2172.56     40.95 o 
 -12   4   9     1717.05     1711.02     57.56 o 
 -11   4   9    10361.00    10185.88    128.52 o 
 -10   4   9     1766.99     1775.18     44.57 o 
  -9   4   9     2321.08     2354.03     90.28 o 
  -8   4   9     2559.05     2577.66     96.45 o 
  -7   4   9     7708.66     7467.75     99.78 o 
  -6   4   9     5549.95     5567.18     86.41 o 
  -5   4   9     6640.20     6701.75     89.03 o 
  -4   4   9     3359.86     3278.06     56.50 o 
  -3   4   9    11439.82    11110.47    160.64 o 
  -2   4   9     3687.20     3591.10     58.50 o 
  -1   4   9     1438.71     1469.10     37.67 o 
   0   4   9     1707.80     1661.86     57.38 o 
   1   4   9    13467.22    13516.44    197.50 o 
   2   4   9     1992.80     2044.12     86.89 o 
   3   4   9     2070.31     2095.73     62.14 o 
   4   4   9     3670.51     3697.70     72.68 o 
   5   4   9    15016.76    15256.64    261.52 o 
   6   4   9     7088.10     6974.15    141.89 o 
   7   4   9     4238.18     4090.14    121.68 o 
   8   4   9     3320.79     3058.53     94.26 o 
   9   4   9     7815.31     7475.66    178.99 o 
  10   4   9     1785.55     1792.52     58.19 o 
  11   4   9     1837.23     1763.05    103.27 o 
  12   4   9     3586.49     3449.82    109.77 o 
  13   4   9     9616.09     9660.17    453.22 o 
  14   4   9      974.94      989.76     89.72 o 
 -19   5   9      269.27      263.17     30.48 o 
 -18   5   9      492.33      476.40     32.77 o 
 -17   5   9     4166.81     4322.18     86.72 o 
 -16   5   9     7379.63     7474.11    161.61 o 
 -15   5   9      300.98      390.68     27.26 o 
 -14   5   9     2672.34     2545.11     59.46 o 
 -13   5   9     6118.50     6225.16    128.73 o 
 -12   5   9    10573.84    10315.88    163.55 o 
 -11   5   9      657.89      823.49     72.04 o 
 -10   5   9     4196.89     4057.93     73.86 o 
  -9   5   9    10397.43    10299.54    186.23 o 
  -8   5   9     5722.40     5631.40     93.51 o 
  -7   5   9     3239.89     3294.74     64.56 o 
  -6   5   9     1196.05     1180.06     41.66 o 
  -5   5   9    13305.43    13345.84    192.06 o 
  -4   5   9     8109.59     7877.34    134.09 o 
  -3   5   9     1203.76     1260.92     41.48 o 
  -2   5   9     3152.67     2866.63     83.82 o 
  -1   5   9    18363.33    17977.21    269.07 o 
   0   5   9    10099.99     9987.54    151.51 o 
   1   5   9      587.05      615.90     31.90 o 
   2   5   9     7844.41     8015.36    139.73 o 
   3   5   9    10477.33    10512.90    197.15 o 
   4   5   9     4977.99     5116.94    101.02 o 
   5   5   9     2724.67     2803.42     70.42 o 
   6   5   9     2901.85     2871.99     75.06 o 
   7   5   9     8410.18     8654.45    393.34 o 
   8   5   9     9380.10     9151.95    259.61 o 
   9   5   9     3218.01     3366.00    145.99 o 
  10   5   9     5071.67     5036.46     95.84 o 
  11   5   9     6516.68     6253.20    162.49 o 
  12   5   9     4694.20     4556.60    163.88 o 
 -17   6   9       79.40      115.82     26.97 o 
 -16   6   9      691.71      753.34     48.21 o 
 -15   6   9     5649.77     5759.66    115.69 o 
 -14   6   9     4754.98     4918.35    101.45 o 
 -13   6   9        3.95       33.36     26.54 o 
 -12   6   9     6127.78     6094.43    109.28 o 
 -11   6   9     6422.47     6278.04    119.25 o 
 -10   6   9     7609.96     7483.33    156.38 o 
  -9   6   9      454.83      526.43     32.14 o 
  -8   6   9     3963.32     4000.39     80.98 o 
  -7   6   9    11850.40    11885.56    199.38 o 
  -6   6   9     5232.61     5180.74    103.55 o 
  -5   6   9       44.09       62.76     22.36 o 
  -4   6   9     2547.16     2599.53     68.27 o 
  -3   6   9     9898.30     9738.63    171.72 o 
  -2   6   9     9118.16     9134.37    155.57 o 
  -1   6   9        6.73       31.45     20.54 o 
   0   6   9     6382.84     6438.92    250.91 o 
   1   6   9    11572.06    11640.87    226.80 o 
   2   6   9     4632.89     4794.71    107.82 o 
   3   6   9        7.26       61.63     31.88 o 
   4   6   9     4378.52     4296.06     96.85 o 
   5   6   9     9255.49     9361.00    181.39 o 
   6   6   9     6789.72     7123.54    148.52 o 
   7   6   9      970.56     1020.13     54.40 o 
   8   6   9     3839.02     3783.54    128.96 o 
   9   6   9     6954.88     7042.01    217.74 o 
  10   6   9     3905.11     4290.13    308.78 o 
 -14   7   9     1157.01     1247.19     57.69 o 
 -13   7   9     3976.16     3951.70    102.53 o 
 -12   7   9     5607.39     5752.77    121.45 o 
 -11   7   9      187.10      212.25     62.57 o 
 -10   7   9     3316.33     3261.57     84.50 o 
  -9   7   9     6780.59     6687.59    152.63 o 
  -8   7   9     5054.59     5216.28    133.88 o 
  -7   7   9        4.63       55.28     28.82 o 
  -6   7   9     3005.14     3017.66    100.24 o 
  -5   7   9     4414.98     4588.30    398.41 o 
  -4   7   9     9342.01     9056.21    191.26 o 
  -3   7   9       59.46      102.60     28.94 o 
  -2   7   9     4201.36     4147.12     98.16 o 
  -1   7   9     4782.77     4744.23    142.51 o 
   0   7   9     5762.33     5990.19    243.43 o 
   1   7   9        5.74       30.65     37.56 o 
   2   7   9     1858.01     1774.91     82.22 o 
   3   7   9     7865.51     7662.61    225.88 o 
   4   7   9     6657.91     6768.97    149.05 o 
   5   7   9       45.90       82.59     34.51 o 
   6   7   9     4615.20     4594.48    119.52 o 
   7   7   9     5765.67     6010.45    162.89 o 
  -8   8   9     1783.92     1834.70     93.36 o 
  -7   8   9     4596.43     4617.49    199.51 o 
  -6   8   9     8144.33     8245.54    180.13 o 
  -5   8   9      545.34      722.89     73.15 o 
  -4   8   9     1859.95     2973.86    743.22 o 
  -3   8   9     5826.32     5943.64    152.45 o 
  -2   8   9     5265.38     5154.31    139.60 o 
  -1   8   9      100.33      435.73    155.96 o 
   0   8   9     3090.25     3133.79    117.36 o 
   1   8   9     5728.80     5858.97    207.97 o 
 -22   0  10    14629.08    15296.31    821.38 o 
 -20   0  10    16554.96    17064.02    644.48 o 
 -18   0  10    24282.06    25056.73    406.82 o 
 -16   0  10    59750.03    61185.52   2964.46 o 
 -14   0  10    10495.25    10631.19    350.07 o 
 -12   0  10    26919.75    27405.86   1081.63 o 
 -10   0  10    63616.46    65051.14   2669.20 o 
  -8   0  10    34975.10    36022.82   1194.71 o 
  -6   0  10    33016.71    32072.94    516.87 o 
  -4   0  10    46291.24    44130.27   1018.43 o 
  -2   0  10    84940.79    79112.05   2320.74 o 
   0   0  10    63813.40    60002.02   1774.90 o 
   2   0  10    41167.48    40115.39   1282.24 o 
   4   0  10    35603.75    35189.46   1420.81 o 
   6   0  10    39950.30    41525.11   1550.29 o 
   8   0  10    31652.16    32974.42   1225.13 o 
  10   0  10    20247.65    21874.42   1043.30 o 
  12   0  10     7520.76     8775.81    384.91 o 
  14   0  10    12934.63    12841.62    921.98 o 
  16   0  10    10083.34    10069.74    775.47 o 
 -23   1  10       19.51       18.81     66.18 o 
 -22   1  10    17727.82    17834.89    695.95 o 
 -21   1  10       22.70        4.18     32.37 o 
 -20   1  10    12587.08    12758.56    396.80 o 
 -19   1  10      516.30      440.20     12.20 o 
 -18   1  10    18743.11    18632.66    259.31 o 
 -17   1  10      258.65      275.46      9.97 o 
 -16   1  10    37845.02    37598.46    482.92 o 
 -15   1  10      142.45      154.83     11.30 o 
 -14   1  10    47376.78    48239.83    760.11 o 
 -13   1  10       10.38       35.67     24.50 o 
 -12   1  10    34636.15    34673.82    736.45 o 
 -11   1  10       45.01       47.63     22.04 o 
 -10   1  10    25717.37    25578.92    522.42 o 
  -9   1  10     2747.46     2813.26     30.26 o 
  -8   1  10    37691.84    37550.97    432.26 o 
  -7   1  10      346.60      337.25      7.63 o 
  -6   1  10    53385.04    53439.44    787.70 o 
  -5   1  10      214.76      234.27     12.45 o 
  -4   1  10    37942.00    36856.46    479.25 o 
  -3   1  10     5156.92     5261.44     49.74 o 
  -2   1  10    41526.36    40752.41    544.59 o 
  -1   1  10      887.59      836.14     17.01 o 
   0   1  10    46871.29    45287.84    676.54 o 
   1   1  10     1884.04     1922.39     39.19 o 
   2   1  10    22117.04    22233.10    418.94 o 
   3   1  10     1481.63     1385.17     25.30 o 
   4   1  10    43716.49    41967.39   1116.66 o 
   5   1  10     1416.36     1338.08    106.29 o 
   6   1  10    23367.84    13213.36   5064.79 o 
   7   1  10     1534.34     1503.27     60.22 o 
   8   1  10    28349.61    29678.60    772.67 o 
   9   1  10      424.11      532.68     52.46 o 
  10   1  10    18124.95    19301.12    470.08 o 
  11   1  10      938.25     1109.86    104.52 o 
  12   1  10    20222.45    20534.76    925.70 o 
  13   1  10      205.93      206.24     46.66 o 
  14   1  10     8055.91     8438.16    329.62 o 
  15   1  10      172.73      205.11     52.43 o 
  16   1  10    11140.93    11851.18    506.63 o 
 -23   2  10      682.00      853.21    119.81 o 
 -22   2  10    11817.91    11619.38    491.31 o 
 -21   2  10       18.76       45.59     96.14 o 
 -20   2  10    18601.23    18739.06    337.69 o 
 -19   2  10     1095.88     1135.79     25.19 o 
 -18   2  10    23468.88    23174.10    305.12 o 
 -17   2  10     1575.89     1520.96     23.59 o 
 -16   2  10    34043.62    34243.66    482.13 o 
 -15   2  10      630.58      585.21     13.09 o 
 -14   2  10    29066.60    28530.84    359.48 o 
 -13   2  10     4631.00     4692.29     49.52 o 
 -12   2  10    19203.22    18599.85    207.84 o 
 -11   2  10     9544.27     9496.40     88.22 o 
 -10   2  10    31850.03    32365.68    394.39 o 
  -9   2  10     2709.51     2726.69     27.01 o 
  -8   2  10    55517.06    55438.60    823.70 o 
  -7   2  10     1573.69     1668.17     24.29 o 
  -6   2  10    24699.18    24118.23    284.55 o 
  -5   2  10     1671.64     1793.63     39.02 o 
  -4   2  10    50225.30    48815.87    768.69 o 
  -3   2  10     6599.27     6759.96     80.07 o 
  -2   2  10    38278.66    37531.66    566.10 o 
  -1   2  10     1362.07     1420.48     39.62 o 
   0   2  10    28538.70    27694.31    507.29 o 
   1   2  10     1474.15     1480.14     36.96 o 
   2   2  10    30139.57    29234.53    709.51 o 
   3   2  10      543.84      551.89     39.50 o 
   4   2  10    15879.89    15707.03    352.08 o 
   5   2  10     1106.31      979.40     25.98 o 
   6   2  10    27763.60    26786.61    809.80 o 
   7   2  10      793.42      865.57     42.67 o 
   8   2  10    26123.36    25247.73    654.83 o 
   9   2  10       40.27       81.33     10.00 o 
  10   2  10    16096.70    12930.51   2325.63 o 
  11   2  10      942.98      941.34     66.37 o 
  12   2  10    12753.81    13324.75    555.24 o 
  13   2  10     2522.38     2539.50    150.96 o 
  14   2  10    12321.27    12643.53    360.01 o 
  15   2  10     1242.00     1234.36    102.74 o 
 -22   3  10    16002.03    16206.49    695.35 o 
 -21   3  10     1896.15     1811.44    256.82 o 
 -20   3  10     9999.99    10427.49    203.07 o 
 -19   3  10     1295.27     1129.32    130.83 o 
 -18   3  10    14725.97    13467.77    505.51 o 
 -17   3  10     1879.82     1804.21     34.51 o 
 -16   3  10    16594.00    16070.35    299.55 o 
 -15   3  10      765.91      747.72     31.80 o 
 -14   3  10    14381.17    14372.11    211.79 o 
 -13   3  10     2020.80     2090.74     30.97 o 
 -12   3  10    19215.54    19788.15    239.19 o 
 -11   3  10     2933.87     2987.76     40.72 o 
 -10   3  10    20427.39    20492.87    248.07 o 
  -9   3  10    11308.57    10994.04    123.97 o 
  -8   3  10    32741.18    32292.86    449.96 o 
  -7   3  10      395.31      420.18     40.85 o 
  -6   3  10    23266.20    22723.55    299.99 o 
  -5   3  10     1234.66     1204.87     27.10 o 
  -4   3  10    57802.52    56726.68   1010.42 o 
  -3   3  10     1847.79     1816.39     41.30 o 
  -2   3  10    32631.39    32153.69    480.63 o 
  -1   3  10     5296.90     5240.16     70.96 o 
   0   3  10    41752.31    41891.95    769.46 o 
   1   3  10      757.19      687.36     26.26 o 
   2   3  10    26656.74    26056.91    495.88 o 
   3   3  10     1846.40     1729.08     39.49 o 
   4   3  10    23362.42    22960.74    552.84 o 
   5   3  10     2239.90     2127.60     56.44 o 
   6   3  10    25401.75    24526.64    473.39 o 
   7   3  10      677.52      656.06     29.56 o 
   8   3  10    21032.15    20118.74    560.05 o 
   9   3  10      421.03      507.92     34.60 o 
  10   3  10     8127.68     8156.15    200.26 o 
  11   3  10     2025.43     1891.97     59.79 o 
  12   3  10     9376.39     9256.71    285.07 o 
  13   3  10      645.61      616.86     57.32 o 
  14   3  10     8947.79     8756.57    336.31 o 
 -21   4  10     1176.13     1064.13    228.50 o 
 -20   4  10    16154.13     4444.71   8026.97 o 
 -19   4  10     1850.43     1917.87     54.09 o 
 -18   4  10     8063.41     8024.03    191.40 o 
 -17   4  10     1126.42     1102.78     55.65 o 
 -16   4  10     8808.67     9070.44    120.53 o 
 -15   4  10     3051.59     3039.51     58.68 o 
 -14   4  10    16398.83    16412.82    277.21 o 
 -13   4  10     2874.36     2920.68     71.29 o 
 -12   4  10    23621.47    23877.72    342.01 o 
 -11   4  10    10144.20    10110.89    157.13 o 
 -10   4  10    19297.51    19010.12    251.50 o 
  -9   4  10      211.21      256.03     18.10 o 
  -8   4  10    27684.29    27424.63    423.91 o 
  -7   4  10     4414.97     4331.83     66.25 o 
  -6   4  10    31561.92    30930.95    471.00 o 
  -5   4  10     8023.20     7876.08    110.10 o 
  -4   4  10    25011.03    25212.97    363.41 o 
  -3   4  10      122.30      143.42     22.70 o 
  -2   4  10    17442.83    17299.22    255.66 o 
  -1   4  10     6815.85     6735.50     96.44 o 
   0   4  10    18050.14    18081.80    267.19 o 
   1   4  10     8405.47     8573.73    132.71 o 
   2   4  10    21958.07    21965.56    325.96 o 
   3   4  10     7408.08     7471.92    154.35 o 
   4   4  10    21695.10    21705.88    424.62 o 
   5   4  10     5832.57     6030.72    181.99 o 
   6   4  10    25987.84    25453.52    623.59 o 
   7   4  10     2597.52     2568.75     65.44 o 
   8   4  10    11917.06    11465.75    376.91 o 
   9   4  10     2766.36     2663.97     61.13 o 
  10   4  10    10756.85    11042.83    415.84 o 
  11   4  10     5363.77     5204.04    167.94 o 
  12   4  10    12865.03    12669.94    371.17 o 
  13   4  10     4979.87     4909.62    198.53 o 
 -19   5  10      555.99      626.46     36.14 o 
 -18   5  10    11607.03    11595.80    222.36 o 
 -17   5  10     2693.44     2846.90     72.66 o 
 -16   5  10     8385.07     8531.33    218.29 o 
 -15   5  10     1582.49     1614.59     50.82 o 
 -14   5  10    13170.83    12973.61    207.59 o 
 -13   5  10     6332.09     6155.15    101.79 o 
 -12   5  10    13799.57    13692.25    204.50 o 
 -11   5  10     2420.09     2290.75     68.80 o 
 -10   5  10    26275.17    25826.78    396.29 o 
  -9   5  10    11669.84    11838.57    187.34 o 
  -8   5  10     9358.77     9118.23    130.84 o 
  -7   5  10     3201.56     3061.01     59.08 o 
  -6   5  10    23450.01    23225.59    351.12 o 
  -5   5  10     7557.91     7550.32    124.97 o 
  -4   5  10     8318.07     7993.57    145.05 o 
  -3   5  10     2742.26     2734.23     57.42 o 
  -2   5  10    13841.99    13482.82    200.31 o 
  -1   5  10     4214.13     4181.59     86.87 o 
   0   5  10     8879.62     8826.20    153.12 o 
   1   5  10     1646.97     1507.69     55.29 o 
   2   5  10    14705.91    14683.81    268.14 o 
   3   5  10     6419.88     6587.10    140.70 o 
   4   5  10    12896.74    13360.96    248.99 o 
   5   5  10     1948.20     2064.78     74.81 o 
   6   5  10     8195.15     8530.40    339.14 o 
   7   5  10     5261.78     5221.63    357.35 o 
   8   5  10     7745.07     7922.83    172.35 o 
   9   5  10     2490.90     2585.24     69.97 o 
  10   5  10    14022.89    13871.88    331.20 o 
  11   5  10     2958.13     2836.86     96.19 o 
  12   5  10     6271.01     6145.84    364.80 o 
 -17   6  10     2159.83     2384.99     66.03 o 
 -16   6  10     5876.01     5945.43    118.98 o 
 -15   6  10     4748.09     4637.93    126.05 o 
 -14   6  10     7141.72     7050.10    132.52 o 
 -13   6  10     4055.05     3908.13     80.54 o 
 -12   6  10    12181.21    11795.68    222.68 o 
 -11   6  10     6688.90     6603.53    122.57 o 
 -10   6  10     6527.07     6598.69    121.26 o 
  -9   6  10     3112.33     3054.41     78.43 o 
  -8   6  10     9070.32     8896.15    154.50 o 
  -7   6  10     6840.65     6842.99    135.97 o 
  -6   6  10     8063.90     8288.43    186.62 o 
  -5   6  10     2575.26     2635.23     83.52 o 
  -4   6  10    15304.53    15153.25    254.24 o 
  -3   6  10     3369.07     3222.72     87.88 o 
  -2   6  10     9666.79     9667.97    183.85 o 
  -1   6  10     5896.00     5649.64    137.97 o 
   0   6  10    10477.82    10426.59    187.77 o 
   1   6  10     7223.36     6903.60    147.57 o 
   2   6  10     8835.99     8978.81    167.43 o 
   3   6  10     1127.74     1118.12     51.73 o 
   4   6  10    10852.09    10968.13    197.11 o 
   5   6  10     3305.42     3327.91     95.21 o 
   6   6  10     3476.08     3467.67    105.34 o 
   7   6  10     1200.44     1394.82     61.71 o 
   8   6  10     9127.50     8897.36    266.63 o 
   9   6  10     1038.45      948.89     95.40 o 
 -13   7  10     6401.42     6340.94    134.64 o 
 -12   7  10     4875.57     5004.46    182.43 o 
 -11   7  10     1489.69     1499.21     64.24 o 
 -10   7  10     8861.73     8694.95    196.07 o 
  -9   7  10     3693.49     3754.37     92.24 o 
  -8   7  10     6220.01     6801.44    368.76 o 
  -7   7  10     4572.25     4501.81    124.50 o 
  -6   7  10    13103.49    12956.19    230.78 o 
  -5   7  10     4186.05     4064.28    142.60 o 
  -4   7  10     2772.73     2834.07    112.85 o 
  -3   7  10     2846.36     3229.78    191.97 o 
  -2   7  10     7872.13     7994.18    192.89 o 
  -1   7  10     3240.05     3277.40     89.64 o 
   0   7  10     5625.17     5488.19    159.61 o 
   1   7  10     5893.61     6000.56    133.14 o 
   2   7  10    11011.50    11237.75    307.06 o 
   3   7  10     6304.13     6204.06    148.45 o 
   4   7  10     2486.51     2554.41     89.50 o 
   5   7  10     2768.59     2942.15     91.63 o 
   6   7  10     8502.83     8108.09    244.44 o 
  -7   8  10     3344.94     3654.91    240.42 o 
  -6   8  10     1672.25     1719.50    119.04 o 
  -5   8  10     2891.27     2790.00     91.37 o 
  -4   8  10     4103.30     4210.03    133.65 o 
  -3   8  10     2913.24     3058.63    135.08 o 
  -2   8  10      880.80      748.01     64.00 o 
  -1   8  10     3828.82     3763.63    119.28 o 
 -23   0  11     5068.97     5248.47    278.93 o 
 -21   0  11     3988.75     3875.64    218.54 o 
 -19   0  11     6735.85     6526.42    428.02 o 
 -17   0  11    12104.30    11508.70    431.58 o 
 -15   0  11    27771.77    28236.07   1020.52 o 
 -13   0  11     3572.10     3476.46    150.08 o 
 -11   0  11    13437.94    13803.94    428.68 o 
  -9   0  11    16730.00    16356.88    482.06 o 
  -7   0  11     4518.21     4550.77     50.22 o 
  -5   0  11     7124.65     7128.64    215.62 o 
  -3   0  11    37928.05    37654.69   1167.07 o 
  -1   0  11    43550.35    42157.95   1256.86 o 
   1   0  11    17964.86    17940.12    529.49 o 
   3   0  11    24450.25    23944.38   1170.62 o 
   5   0  11    20257.06    21369.20    707.47 o 
   7   0  11    22460.74    23665.41    832.55 o 
   9   0  11     8907.63    10174.17    567.36 o 
  11   0  11    13132.24    14127.22    567.88 o 
  13   0  11    10541.50    11433.62    519.03 o 
  15   0  11    15520.27    15456.48   1201.32 o 
 -23   1  11     4907.42     4752.44    258.53 o 
 -22   1  11      214.73      206.40     75.85 o 
 -21   1  11     7412.63     7229.70    273.16 o 
 -20   1  11      116.67       91.95     42.35 o 
 -19   1  11     4703.29     4522.55    158.31 o 
 -18   1  11     1916.83     1904.48    116.42 o 
 -17   1  11    13718.74    13428.23    401.83 o 
 -16   1  11        7.54       33.37     42.68 o 
 -15   1  11     7963.81     7888.32    169.53 o 
 -14   1  11       12.05       30.56     23.79 o 
 -13   1  11    13501.89    13413.84    378.34 o 
 -12   1  11       89.42       75.90     23.52 o 
 -11   1  11    12338.27    12727.41    269.74 o 
 -10   1  11      134.25      180.38     29.19 o 
  -9   1  11    13040.98    12884.31    178.46 o 
  -8   1  11       32.17       66.20     12.73 o 
  -7   1  11    19758.26    19611.12    198.12 o 
  -6   1  11       85.52       93.08      9.35 o 
  -5   1  11    30557.40    30332.23    348.41 o 
  -4   1  11     1480.26     1464.76     22.58 o 
  -3   1  11    14914.66    14501.90    151.40 o 
  -2   1  11      549.13      518.16     15.34 o 
  -1   1  11    26736.49    26307.77    298.28 o 
   0   1  11     1648.07     1565.60     25.80 o 
   1   1  11    19085.59    18130.41    326.48 o 
   2   1  11      234.24      202.61     16.26 o 
   3   1  11    14206.33    13844.45    342.94 o 
   4   1  11     2321.68     2198.39     90.57 o 
   5   1  11    15851.28    15735.38    377.04 o 
   6   1  11      121.76      164.93     30.09 o 
   7   1  11    14500.08    14925.84    415.60 o 
   8   1  11       59.72       93.47     30.70 o 
   9   1  11    18139.57    18641.26    430.64 o 
  10   1  11      548.46      659.38     83.79 o 
  11   1  11    12170.34    12516.06    451.82 o 
  12   1  11     2418.56     2532.68    139.54 o 
  13   1  11     7858.37     8333.67    341.34 o 
  14   1  11        4.83      -31.55     39.25 o 
  15   1  11     7766.82     8257.71    362.92 o 
 -23   2  11     4183.23     4334.75    262.56 o 
 -22   2  11       93.09       36.47    102.37 o 
 -21   2  11     2596.40     2529.58    177.66 o 
 -20   2  11      837.08      793.74     75.48 o 
 -19   2  11     4727.49     4593.28    125.82 o 
 -18   2  11      145.96      178.53     11.55 o 
 -17   2  11     9397.02     9247.63    103.09 o 
 -16   2  11     1511.25     1498.13     35.84 o 
 -15   2  11     6947.87     6993.86     91.43 o 
 -14   2  11      638.78      630.39     19.49 o 
 -13   2  11    12985.68    12983.85    135.67 o 
 -12   2  11     1846.54     1907.05     33.72 o 
 -11   2  11     5437.70     5433.04     57.81 o 
 -10   2  11     2196.18     2170.76     28.56 o 
  -9   2  11    14334.12    14437.35    145.56 o 
  -8   2  11     2287.50     2266.42     26.43 o 
  -7   2  11    19398.64    19252.92    246.92 o 
  -6   2  11     2678.01     2775.28     51.07 o 
  -5   2  11    35980.99    36101.51    529.24 o 
  -4   2  11     6914.54     6954.85    113.46 o 
  -3   2  11    13177.30    13004.66    157.19 o 
  -2   2  11       31.85       49.13     11.85 o 
  -1   2  11    13482.60    13016.95    182.63 o 
   0   2  11     2611.60     2557.65     58.46 o 
   1   2  11    12825.91    12944.59    268.53 o 
   2   2  11      130.75      142.51     17.98 o 
   3   2  11    16549.78    16285.45    410.12 o 
   4   2  11     2682.06     2627.05     57.85 o 
   5   2  11    11937.85    11625.64    325.04 o 
   6   2  11      570.80      556.44     40.88 o 
   7   2  11    16210.45    15911.31    577.35 o 
   8   2  11     1882.41     1711.56     95.81 o 
   9   2  11     9449.47     7568.57   1342.68 o 
  10   2  11     1058.02     1031.48    104.67 o 
  11   2  11    12517.97    12614.34    462.81 o 
  12   2  11     1646.81     1856.24    153.85 o 
  13   2  11     4550.58     5046.54    211.37 o 
  14   2  11       10.98        4.11     38.34 o 
 -22   3  11      855.89      984.32    133.92 o 
 -21   3  11     3570.02     3437.63    372.96 o 
 -20   3  11      928.39      646.84    573.47 o 
 -19   3  11     7808.46     7755.90    141.38 o 
 -18   3  11     1798.85     1749.93     37.56 o 
 -17   3  11    10386.21     9978.19    187.83 o 
 -16   3  11        8.79       26.24     12.51 o 
 -15   3  11     5838.62     5557.35     99.09 o 
 -14   3  11     2419.93     2433.30     38.40 o 
 -13   3  11     5951.65     5889.48     86.04 o 
 -12   3  11     3059.99     3014.94     37.58 o 
 -11   3  11    12202.06    12193.57    133.70 o 
 -10   3  11     6923.81     6750.34     77.83 o 
  -9   3  11    11639.44    11481.27    124.82 o 
  -8   3  11     2704.61     2739.23     38.83 o 
  -7   3  11    13685.67    13554.92    170.98 o 
  -6   3  11     2748.48     2606.99     43.68 o 
  -5   3  11     9882.31     9898.92    127.73 o 
  -4   3  11      937.40      905.81     23.81 o 
  -3   3  11    30108.37    30090.91    434.90 o 
  -2   3  11     4361.87     4373.44     62.56 o 
  -1   3  11    13964.57    13833.05    221.60 o 
   0   3  11      173.60      172.94     18.22 o 
   1   3  11    10463.08    10116.08    237.98 o 
   2   3  11     3239.23     3104.28     73.58 o 
   3   3  11    19050.09    19210.84    431.45 o 
   4   3  11     1241.75     1179.52     57.12 o 
   5   3  11    26295.49    25535.24    550.50 o 
   6   3  11     3823.82     3880.09    104.38 o 
   7   3  11    10183.69     9507.78    264.73 o 
   8   3  11      832.07      753.67     48.61 o 
   9   3  11    11678.09    11553.94    311.17 o 
  10   3  11      618.79      587.06     28.19 o 
  11   3  11     7129.96     7187.45    217.05 o 
  12   3  11     1418.21     1466.62     77.60 o 
  13   3  11    10047.69     9809.53    322.23 o 
 -21   4  11     3050.57     3013.26    377.80 o 
 -20   4  11     3149.60     3310.46    221.31 o 
 -19   4  11     3894.16     3887.96    150.28 o 
 -18   4  11     1016.71     1091.19     49.34 o 
 -17   4  11     3167.44     3111.88     78.64 o 
 -16   4  11     9100.16     9274.13    159.79 o 
 -15   4  11     3763.09     3716.69     58.66 o 
 -14   4  11      747.66      816.56     29.31 o 
 -13   4  11    11544.65    11703.73    154.47 o 
 -12   4  11    11059.70    11083.50    154.57 o 
 -11   4  11     7955.93     7836.81    103.61 o 
 -10   4  11     1458.16     1346.27     36.16 o 
  -9   4  11     9950.06     9723.04    128.20 o 
  -8   4  11     5045.33     4931.88     71.74 o 
  -7   4  11     8713.04     8492.28    110.35 o 
  -6   4  11     4150.67     4039.02     68.73 o 
  -5   4  11    17201.98    17106.12    251.48 o 
  -4   4  11    12958.72    12762.45    172.69 o 
  -3   4  11     5590.82     5599.91     93.71 o 
  -2   4  11     1248.19     1155.45     33.57 o 
  -1   4  11     4384.64     4164.44    107.20 o 
   0   4  11     7657.92     7630.35    121.00 o 
   1   4  11     9814.77     9860.05    221.02 o 
   2   4  11     3778.93     3677.53     86.82 o 
   3   4  11    17737.44    17552.11    346.10 o 
   4   4  11     3556.72     3675.42     95.68 o 
   5   4  11     6381.18     6446.85    140.36 o 
   6   4  11     2049.68     2139.31     78.11 o 
   7   4  11    17260.03    16620.80    326.95 o 
   8   4  11     4409.65     4399.86    104.56 o 
   9   4  11     4874.27     3475.80    941.48 o 
  10   4  11     4796.64     4643.84    123.13 o 
  11   4  11     7956.27     7580.53    208.75 o 
  12   4  11     4117.25     4257.71    171.13 o 
 -19   5  11     4102.33     4228.39    145.14 o 
 -18   5  11     5128.21     5228.89    112.77 o 
 -17   5  11     3198.18     3314.62     85.43 o 
 -16   5  11      428.39      452.88     38.90 o 
 -15   5  11     4194.91     4362.67     79.57 o 
 -14   5  11     7164.90     7389.95    135.94 o 
 -13   5  11     1544.94     1586.56     43.51 o 
 -12   5  11     2211.99     2195.00     50.51 o 
 -11   5  11    11217.54    11054.23    175.53 o 
 -10   5  11     8258.59     8129.02    126.71 o 
  -9   5  11     8055.25     7952.71    136.61 o 
  -8   5  11     1221.50     1192.09     38.83 o 
  -7   5  11    11835.87    11739.41    194.10 o 
  -6   5  11    11288.09    11069.68    180.15 o 
  -5   5  11     1946.97     1930.84     54.53 o 
  -4   5  11     1132.83     1145.18     46.87 o 
  -3   5  11     7978.21     7779.10    129.47 o 
  -2   5  11    10002.71     9847.25    151.93 o 
  -1   5  11     4312.14     4325.94     86.09 o 
   0   5  11     3785.93     3729.44     85.97 o 
   1   5  11     5914.93     5923.38    122.01 o 
   2   5  11     3344.42     3359.85     72.85 o 
   3   5  11     1938.16     2150.36     83.53 o 
   4   5  11      465.02      565.65     45.56 o 
   5   5  11    14316.70    14339.78    481.64 o 
   6   5  11     6030.08     5898.43    215.39 o 
   7   5  11     4410.30     4336.79    187.67 o 
   8   5  11     1672.19     1724.05     56.23 o 
   9   5  11     8406.15     8255.67    323.38 o 
  10   5  11     3109.83     2971.64    100.63 o 
  11   5  11     1913.85     2064.49    118.23 o 
 -16   6  11     4854.23     4929.27    114.08 o 
 -15   6  11     2229.55     2233.69     71.24 o 
 -14   6  11     1033.01     1072.81     43.20 o 
 -13   6  11     4138.02     4177.52     88.76 o 
 -12   6  11     7744.19     7726.00    160.51 o 
 -11   6  11     3664.27     3726.07     85.98 o 
 -10   6  11      999.71     1074.95     47.49 o 
  -9   6  11     8387.03     8487.85    160.77 o 
  -8   6  11     5096.22     4983.85     99.67 o 
  -7   6  11     2249.70     2453.13     80.27 o 
  -6   6  11     5731.01     5618.61    111.36 o 
  -5   6  11     4472.14     4361.48     90.34 o 
  -4   6  11    14486.60    14392.90    246.57 o 
  -3   6  11     3008.31     2887.94     83.77 o 
  -2   6  11     4186.16     3966.25     91.60 o 
  -1   6  11    10117.87    10058.07    194.14 o 
   0   6  11     5429.38     5394.95    108.12 o 
   1   6  11     1272.46     1287.05     65.62 o 
   2   6  11     1010.58      839.82     50.78 o 
   3   6  11     5973.68     6204.80    125.53 o 
   4   6  11     6499.50     6419.62    177.90 o 
   5   6  11     2610.76     2680.10    114.44 o 
   6   6  11      880.18      929.11     56.08 o 
   7   6  11     6777.27     6698.72    155.79 o 
   8   6  11     5449.71     5284.28    224.27 o 
 -13   7  11      802.53      753.31     77.31 o 
 -12   7  11      559.18      604.14     42.88 o 
 -11   7  11     5590.87     5750.74    122.01 o 
 -10   7  11     5843.74     6082.05    171.26 o 
  -9   7  11      417.91      471.03     45.40 o 
  -8   7  11     1763.34     1862.09     63.49 o 
  -7   7  11     4735.67     4775.65    125.86 o 
  -6   7  11     5835.68     5912.41    305.94 o 
  -5   7  11     2220.54     2244.67     76.07 o 
  -4   7  11     5278.83     5408.25    136.95 o 
  -3   7  11     3608.74     3605.01     94.01 o 
  -2   7  11     4645.02     4580.33    165.42 o 
  -1   7  11      843.26     1011.65     52.36 o 
   0   7  11     3655.78     3879.23    127.60 o 
   1   7  11     7960.77     9144.31    664.27 o 
   2   7  11     7006.10     7134.18    177.06 o 
   3   7  11       10.19       30.96     30.56 o 
   4   7  11     1837.56     1932.56     94.26 o 
   5   7  11     4910.12     4979.36    244.18 o 
 -22   0  12    13595.64    13457.73    567.95 o 
 -20   0  12     7204.22     7753.36    348.94 o 
 -18   0  12    22974.71    23113.20    881.55 o 
 -16   0  12    19668.19    19727.61    921.30 o 
 -14   0  12     9589.97    10151.02    353.41 o 
 -12   0  12    45373.41    45403.25   1978.25 o 
 -10   0  12    23152.63    23381.84    748.68 o 
  -8   0  12    48708.76    49563.89    950.18 o 
  -6   0  12    48824.37    49081.52    976.62 o 
  -4   0  12    35340.13    34527.58    772.13 o 
  -2   0  12    41337.66    40000.74   1120.59 o 
   0   0  12    39722.23    38547.95   1203.79 o 
   2   0  12    21813.02    21576.18    821.69 o 
   4   0  12    50369.79    41579.14   6314.26 o 
   6   0  12    26009.32    26590.64    938.76 o 
   8   0  12    12639.31    14004.70    717.83 o 
  10   0  12    11547.63    12418.38    504.19 o 
  12   0  12    10264.42    11401.27    513.94 o 
  14   0  12     8399.69     8713.25    740.99 o 
 -23   1  12      608.68      663.30    112.35 o 
 -22   1  12     8245.48     8043.17    374.04 o 
 -21   1  12      114.72      104.04     81.89 o 
 -20   1  12    24997.47    24820.98    701.58 o 
 -19   1  12      313.70      312.09     59.27 o 
 -18   1  12    13943.87    13961.38    434.30 o 
 -17   1  12     1200.54     1330.47    102.29 o 
 -16   1  12    32948.80    33105.63    902.09 o 
 -15   1  12      340.84      332.11     58.38 o 
 -14   1  12    13133.05    12782.46    256.59 o 
 -13   1  12      941.74     1052.95     51.07 o 
 -12   1  12    18394.88    18655.30    379.42 o 
 -11   1  12     5846.70     5719.20    199.30 o 
 -10   1  12    29045.63    29793.58   1057.75 o 
  -9   1  12     1078.08     1115.92     19.85 o 
  -8   1  12    50767.48    37274.36   6458.46 o 
  -7   1  12     1053.26      995.16     16.52 o 
  -6   1  12    10556.16    10167.78    107.45 o 
  -5   1  12     1904.80     1941.54     26.29 o 
  -4   1  12    43260.69    43003.94    550.05 o 
  -3   1  12      176.80      229.25     13.63 o 
  -2   1  12    25007.36    24257.30    305.62 o 
  -1   1  12     1364.10     1288.99     24.43 o 
   0   1  12    30467.80    30112.81    565.10 o 
   1   1  12       13.99       18.13     10.06 o 
   2   1  12    29556.47    14204.86   8796.13 o 
   3   1  12      188.28      171.81     18.34 o 
   4   1  12    19997.35    20020.92    555.97 o 
   5   1  12     3569.60     3422.33    134.52 o 
   6   1  12    23298.89    23644.59    622.16 o 
   7   1  12     4360.66     4276.93    114.82 o 
   8   1  12    28231.25    28652.93    822.83 o 
   9   1  12      403.97      445.74     64.99 o 
  10   1  12     8852.26     9416.99    333.00 o 
  11   1  12       39.16       57.56     36.89 o 
  12   1  12    12549.67    13309.38    599.23 o 
  13   1  12      471.24      493.67     63.94 o 
  14   1  12     5352.78     5665.68    218.68 o 
 -22   2  12    17792.54    18058.21    755.27 o 
 -21   2  12     1222.86     1422.11    143.08 o 
 -20   2  12     9951.68     9823.25    301.09 o 
 -19   2  12      736.84      778.09     68.98 o 
 -18   2  12    23195.29    23154.52    331.27 o 
 -17   2  12     2745.32     2790.77     92.34 o 
 -16   2  12     8906.11     8723.59     97.72 o 
 -15   2  12     3407.63     3333.40     41.41 o 
 -14   2  12    27217.73    27103.08    450.28 o 
 -13   2  12       16.17       38.77      6.48 o 
 -12   2  12    12057.09    11486.86    171.76 o 
 -11   2  12      321.18      384.17     11.14 o 
 -10   2  12    24898.87    24993.53    304.78 o 
  -9   2  12     4564.74     4549.61     45.11 o 
  -8   2  12    11311.76    11139.12    137.81 o 
  -7   2  12      434.38      439.32     20.63 o 
  -6   2  12    39826.13    38841.00    593.20 o 
  -5   2  12     2585.39     2450.19     37.56 o 
  -4   2  12     6994.29     6818.08    118.71 o 
  -3   2  12     2256.26     2331.88     51.89 o 
  -2   2  12    20348.69    19909.81    288.61 o 
  -1   2  12      728.77      663.48     30.62 o 
   0   2  12    22836.43    22181.44    371.92 o 
   1   2  12     6148.18     6079.85    103.40 o 
   2   2  12    13242.54    13414.08    186.35 o 
   3   2  12      624.66      635.65     29.94 o 
   4   2  12    21537.93    21245.89    541.15 o 
   5   2  12      464.13      532.10     48.17 o 
   6   2  12    24235.89    24098.43    884.19 o 
   7   2  12       86.74       98.85     14.94 o 
   8   2  12    12929.25    11641.51    645.57 o 
   9   2  12      159.21      212.14     42.07 o 
  10   2  12    13571.07    13908.42    515.50 o 
  11   2  12      660.71      703.53     75.12 o 
  12   2  12     8430.44     8633.14    269.19 o 
  13   2  12      643.32      659.81     96.20 o 
 -22   3  12     9169.37     9454.32    453.34 o 
 -21   3  12      110.39       91.89     78.74 o 
 -20   3  12    18043.26    18148.98    537.36 o 
 -19   3  12     1266.36     1351.76     80.21 o 
 -18   3  12     3356.85     2439.35    545.09 o 
 -17   3  12      780.33      814.41     36.53 o 
 -16   3  12    19494.60    19083.18    307.45 o 
 -15   3  12     2738.01     2772.49     78.40 o 
 -14   3  12    10607.10    10224.08    163.59 o 
 -13   3  12      397.32      431.98     17.39 o 
 -12   3  12    22080.44    22186.63    272.56 o 
 -11   3  12     2146.95     2149.37     50.99 o 
 -10   3  12    26581.46    26495.74    326.76 o 
  -9   3  12      552.56      574.65     19.93 o 
  -8   3  12    24942.13    25053.83    324.65 o 
  -7   3  12     4139.11     4066.69     55.62 o 
  -6   3  12    22546.54    22342.98    300.07 o 
  -5   3  12     5124.26     5183.53     80.35 o 
  -4   3  12    38739.28    38655.73    622.80 o 
  -3   3  12     4989.74     4822.03    138.62 o 
  -2   3  12    11448.49    11664.70    259.54 o 
  -1   3  12      222.00      377.52     77.27 o 
   0   3  12    20565.10    20351.00    332.26 o 
   1   3  12     1089.13     1051.86     35.38 o 
   2   3  12    16641.37    16321.41    302.07 o 
   3   3  12      181.91      164.44     24.87 o 
   4   3  12    21179.04    20688.25    543.14 o 
   5   3  12      294.19      323.02     17.75 o 
   6   3  12    17308.92    16460.29    446.37 o 
   7   3  12     1418.78     1403.77     71.13 o 
   8   3  12    15979.47    15602.37    483.07 o 
   9   3  12     1571.31     1447.03     60.51 o 
  10   3  12     7943.17     7827.81    296.11 o 
  11   3  12     1653.25     1774.85    103.05 o 
  12   3  12    10890.55    11098.68    405.59 o 
  13   3  12     2342.46     2514.05    130.16 o 
 -20   4  12     4637.58     4587.15    270.54 o 
 -19   4  12     1953.43     1927.70    169.29 o 
 -18   4  12    14465.60    14389.39    342.30 o 
 -17   4  12     9328.25     9226.56    171.83 o 
 -16   4  12     3270.55     3256.24     48.18 o 
 -15   4  12      593.34      647.35     31.21 o 
 -14   4  12    29150.77    29933.64    452.62 o 
 -13   4  12     3986.01     3958.53     65.80 o 
 -12   4  12     8722.21     8701.16    124.96 o 
 -11   4  12     2390.58     2456.25     48.48 o 
 -10   4  12    16059.74    15781.84    210.84 o 
  -9   4  12    13658.70    13491.89    187.23 o 
  -8   4  12    18900.69    18584.14    264.85 o 
  -7   4  12     2935.94     2929.66     55.10 o 
  -6   4  12    26848.39    26550.66    389.25 o 
  -5   4  12     8275.18     8235.93    119.65 o 
  -4   4  12     4890.70     4737.09     72.57 o 
  -3   4  12     2096.74     2060.75     71.52 o 
  -2   4  12    18658.72    18661.58    278.38 o 
  -1   4  12     7225.18     7229.33    116.54 o 
   0   4  12    10494.34    10333.20    168.35 o 
   1   4  12     1699.31     1612.07     57.17 o 
   2   4  12    23810.09    23813.66    589.04 o 
   3   4  12     1925.01     1896.37     73.42 o 
   4   4  12     6828.31     6895.35    128.35 o 
   5   4  12     2577.30     2625.20     60.08 o 
   6   4  12    13859.11    13484.18    383.59 o 
   7   4  12     6966.33     6448.57    203.07 o 
   8   4  12     7693.12     7392.89    331.26 o 
   9   4  12     1630.72     1707.71     67.62 o 
  10   4  12    12389.41    12034.35    424.83 o 
  11   4  12     3055.21     3260.45    147.80 o 
 -19   5  12     3954.98     4038.81    272.91 o 
 -18   5  12     1427.90     1594.67    177.31 o 
 -17   5  12      647.13      605.40     90.76 o 
 -16   5  12    12556.27    12821.26    208.56 o 
 -15   5  12     4304.43     4428.48     80.46 o 
 -14   5  12     3604.30     3780.30    117.78 o 
 -13   5  12     3001.50     2943.82     55.98 o 
 -12   5  12    20721.60    20397.67    321.52 o 
 -11   5  12     5723.78     5921.63     99.32 o 
 -10   5  12     3574.33     3641.26     88.41 o 
  -9   5  12      714.35      688.46     30.59 o 
  -8   5  12    12565.57    12441.56    186.11 o 
  -7   5  12     6181.19     6144.19    111.69 o 
  -6   5  12     7207.92     7268.00    118.54 o 
  -5   5  12    11121.27    10947.50    207.98 o 
  -4   5  12    22556.80    21985.14    339.07 o 
  -3   5  12    12860.69    12748.64    227.77 o 
  -2   5  12     1814.12     1703.02     56.51 o 
  -1   5  12      197.72      224.06     29.39 o 
   0   5  12    11651.79    11667.89    193.26 o 
   1   5  12     4967.63     5070.13     95.09 o 
   2   5  12     4372.18     4524.04    111.82 o 
   3   5  12     1424.09     1403.28     52.57 o 
   4   5  12    13166.76    13388.86    296.71 o 
   5   5  12     2464.22     2415.03    108.92 o 
   6   5  12     3225.21     3329.22    114.37 o 
   7   5  12     1489.66     1499.52     90.05 o 
   8   5  12    12122.26    12016.64    359.19 o 
   9   5  12     2243.17     2266.98    117.72 o 
  10   5  12     4441.98     4225.99    211.91 o 
 -16   6  12     1968.31     2059.10     65.65 o 
 -15   6  12     1247.93     1360.27     63.18 o 
 -14   6  12     7962.33     8033.60    142.44 o 
 -13   6  12     3123.18     3256.82     78.30 o 
 -12   6  12     2472.09     2630.12     90.76 o 
 -11   6  12      711.59      739.98     39.79 o 
 -10   6  12    12058.34    12164.89    213.17 o 
  -9   6  12     4292.45     4281.38    111.05 o 
  -8   6  12     7646.30     7738.61    131.52 o 
  -7   6  12     2288.27     2362.79     61.59 o 
  -6   6  12    18282.21    18529.28    328.59 o 
  -5   6  12    10354.01    10202.83    192.94 o 
  -4   6  12     5102.51     4945.27    114.97 o 
  -3   6  12      945.24      911.64     46.52 o 
  -2   6  12    13970.61    13953.09    260.49 o 
  -1   6  12     3811.02     3739.52     89.55 o 
   0   6  12     1646.09     1582.21     56.64 o 
   1   6  12     2200.03     2181.84     77.39 o 
   2   6  12    15097.56    14988.36    279.12 o 
   3   6  12     2337.50     2345.26     84.12 o 
   4   6  12     1084.15     1379.96    123.42 o 
   5   6  12     2485.82     2431.42     87.08 o 
   6   6  12     8614.90     8880.82    194.28 o 
   7   6  12     3040.19     3092.32    152.84 o 
 -12   7  12     8546.44     8539.12    218.87 o 
 -11   7  12     7263.84     7426.01    302.73 o 
 -10   7  12      967.54     1102.84     51.43 o 
  -9   7  12      466.90      520.52     69.70 o 
  -8   7  12     9897.34     9693.70    203.50 o 
  -7   7  12     2312.66     2476.84     80.05 o 
  -6   7  12     4824.66     5003.60    155.10 o 
  -5   7  12     2086.33     2201.17     76.59 o 
  -4   7  12     9688.49     9607.26    210.05 o 
  -3   7  12     7933.04     7783.61    174.60 o 
  -2   7  12      872.53     1055.63     80.84 o 
  -1   7  12     3639.26     3501.65    158.37 o 
   0   7  12    10186.27    10313.05    222.86 o 
   1   7  12     2116.50     2494.60    203.14 o 
   2   7  12      632.74      801.31    104.13 o 
   3   7  12     4896.72     4863.44    138.15 o 
 -23   0  13     4689.94     4583.02    445.09 o 
 -21   0  13     8111.33     8196.56    381.98 o 
 -19   0  13     4629.58     4193.78    232.80 o 
 -17   0  13    27393.13    26965.93   1038.44 o 
 -15   0  13    16045.65    16328.46    580.33 o 
 -13   0  13    65771.84    66443.36   2926.11 o 
 -11   0  13    13995.69    14080.92    594.19 o 
  -9   0  13    34272.19    34044.03   1179.39 o 
  -7   0  13    13898.55    13862.92    194.86 o 
  -5   0  13    60197.29    60073.69   1616.27 o 
  -3   0  13    26435.01    26238.21   1008.17 o 
  -1   0  13    42105.17    40586.92   2281.45 o 
   1   0  13    13462.47    13342.39    364.53 o 
   3   0  13    60857.71    58516.48   3011.32 o 
   5   0  13    11751.58    12334.57    577.22 o 
   7   0  13    36595.90    38678.51   1543.75 o 
   9   0  13    11224.12    12498.76    497.38 o 
  11   0  13    22831.70    24457.12   1020.94 o 
  13   0  13     7458.92     7160.72    461.87 o 
 -23   1  13     5990.20     6035.91    331.89 o 
 -22   1  13       83.45       95.32     72.11 o 
 -21   1  13     3838.28     3798.22    197.82 o 
 -20   1  13     2116.74     2086.03    116.63 o 
 -19   1  13     9762.07     9414.78    286.26 o 
 -18   1  13       86.59       63.10     50.12 o 
 -17   1  13     8264.67     8298.30    288.47 o 
 -16   1  13       29.41       82.06     39.56 o 
 -15   1  13    29426.06    29966.66    880.98 o 
 -14   1  13       23.51       28.18     31.94 o 
 -13   1  13    10041.70     9938.67    252.93 o 
 -12   1  13     1542.32     1431.69     58.12 o 
 -11   1  13    36770.94    37201.38    865.81 o 
 -10   1  13      131.89      147.29     28.76 o 
  -9   1  13    12586.51    12326.76    120.18 o 
  -8   1  13      406.34      394.12     13.49 o 
  -7   1  13    24280.89    23980.78    313.17 o 
  -6   1  13     1768.42     1787.80     26.76 o 
  -5   1  13    17586.15    17532.19    180.82 o 
  -4   1  13     3095.63     3056.86     43.59 o 
  -3   1  13    27971.86    27162.50    340.45 o 
  -2   1  13        9.75       31.09     10.67 o 
  -1   1  13    22246.64    21747.42    431.28 o 
   0   1  13       71.05      111.35     13.30 o 
   1   1  13    33886.55    32666.87    796.26 o 
   2   1  13     4537.04     4303.96    111.78 o 
   3   1  13     4566.05     4580.23    155.70 o 
   4   1  13      137.16      130.70     21.36 o 
   5   1  13    41835.24    41197.14   1432.02 o 
   6   1  13        9.31       -0.47     32.69 o 
   7   1  13    10801.77    11136.96    312.05 o 
   8   1  13       46.77      132.85     46.26 o 
   9   1  13    11748.72    11926.89    546.84 o 
  10   1  13     1639.89     1620.89     97.00 o 
  11   1  13    11420.00    11631.86    521.71 o 
  12   1  13     1675.92     1725.91    130.67 o 
  13   1  13    10970.88    11367.88    573.62 o 
 -22   2  13     1599.51     1867.91    173.81 o 
 -21   2  13     9108.10     9289.66    432.60 o 
 -20   2  13      268.59      245.73     58.90 o 
 -19   2  13     6643.12     6597.83    203.02 o 
 -18   2  13      524.17      582.92     55.73 o 
 -17   2  13    15191.68    15328.26    542.35 o 
 -16   2  13       70.57       56.42     35.76 o 
 -15   2  13     7836.91     8017.46    183.77 o 
 -14   2  13      370.92      383.38     46.60 o 
 -13   2  13    32072.98    31663.26    527.03 o 
 -12   2  13     1755.75     1627.14     42.98 o 
 -11   2  13     3898.97     4017.88     78.14 o 
 -10   2  13     4419.42     4501.63     48.21 o 
  -9   2  13    27498.25    27277.32    335.83 o 
  -8   2  13       77.96       85.08     10.59 o 
  -7   2  13    16057.16    15988.71    207.13 o 
  -6   2  13       56.40       91.39     13.20 o 
  -5   2  13    23603.16    23046.76    466.00 o 
  -4   2  13      601.96      713.96     21.91 o 
  -3   2  13    15035.56    14604.69    189.31 o 
  -2   2  13     1436.95     1492.55     31.87 o 
  -1   2  13    24792.74    24045.13    451.03 o 
   0   2  13     1439.72     1512.74     81.56 o 
   1   2  13     5995.23     6057.29     81.80 o 
   2   2  13      748.43      731.02     47.44 o 
   3   2  13    31658.14    31461.03    976.19 o 
   4   2  13       14.97       15.67     24.12 o 
   5   2  13     6421.71     6001.61    174.83 o 
   6   2  13      249.31      258.16     21.32 o 
   7   2  13    20517.88    15201.64   2491.32 o 
   8   2  13      527.04      543.72     53.49 o 
   9   2  13    13521.22    13716.84    463.15 o 
  10   2  13      725.19      789.59     92.18 o 
  11   2  13    10148.32    10975.59    445.27 o 
  12   2  13      803.15      990.85    109.75 o 
 -21   3  13     4124.19     4149.83    192.20 o 
 -20   3  13     2326.46     2655.35    176.34 o 
 -19   3  13     8591.83     8624.83    282.45 o 
 -18   3  13      311.44      312.18     49.42 o 
 -17   3  13     9021.38     8390.89    234.98 o 
 -16   3  13      579.74      680.86     30.19 o 
 -15   3  13    23744.92    23034.24    456.43 o 
 -14   3  13       44.57       70.05      9.16 o 
 -13   3  13     8565.93     8604.55     90.73 o 
 -12   3  13     3692.96     3765.48     49.65 o 
 -11   3  13    21680.94    21822.12    267.43 o 
 -10   3  13       22.80       59.48     20.14 o 
  -9   3  13     4135.81     4114.23     79.38 o 
  -8   3  13     2207.13     2200.45     31.57 o 
  -7   3  13    31612.23    31386.09    607.07 o 
  -6   3  13     2128.11     2098.28     41.62 o 
  -5   3  13    12009.58    11821.15    168.26 o 
  -4   3  13     8751.99     8794.60    155.79 o 
  -3   3  13    12592.05    12855.14    218.99 o 
  -2   3  13       12.61       61.28     16.37 o 
  -1   3  13    14976.19    14855.62    257.65 o 
   0   3  13     2094.17     2097.06     91.87 o 
   1   3  13    35179.46    34692.65    645.88 o 
   2   3  13     3307.21     3157.50     79.61 o 
   3   3  13    15397.91    15349.45    386.42 o 
   4   3  13     1370.50     1223.95     45.92 o 
   5   3  13    14197.53    14029.67    271.62 o 
   6   3  13      395.58      323.44     37.20 o 
   7   3  13     7332.37     6966.10    189.12 o 
   8   3  13      338.96      299.68     55.67 o 
   9   3  13    15899.54    15688.51    570.82 o 
  10   3  13     1505.67     1473.93    101.00 o 
  11   3  13    11484.09    11589.79    524.24 o 
  12   3  13     2722.59     2702.18    134.34 o 
 -20   4  13       12.26        0.83     95.32 o 
 -19   4  13     4744.63     4549.01    273.90 o 
 -18   4  13     1920.12     1844.70    120.48 o 
 -17   4  13    10058.51    10177.11    225.02 o 
 -16   4  13       13.44       35.56     15.46 o 
 -15   4  13     8863.37     8933.48    165.05 o 
 -14   4  13      618.30      631.10     29.96 o 
 -13   4  13    10214.81    10394.20    135.38 o 
 -12   4  13     2541.79     2462.23     42.85 o 
 -11   4  13     6321.57     6518.56     92.46 o 
 -10   4  13     2889.10     2949.29     61.77 o 
  -9   4  13    11424.20    11313.66    150.34 o 
  -8   4  13      161.03      204.34     21.68 o 
  -7   4  13     7843.05     7836.84    131.76 o 
  -6   4  13     4550.12     4587.11     73.37 o 
  -5   4  13    13797.40    13633.79    203.24 o 
  -4   4  13     4753.40     4841.25     76.26 o 
  -3   4  13    12563.67    12590.77    178.58 o 
  -2   4  13     5099.20     5206.08    148.99 o 
  -1   4  13    26122.93    26323.89    458.29 o 
   0   4  13     5443.45     5457.20    159.83 o 
   1   4  13    16154.70    16540.35    279.88 o 
   2   4  13     1228.28     1149.70     51.37 o 
   3   4  13     9423.55     9665.73    239.24 o 
   4   4  13     1461.42     1482.25     45.16 o 
   5   4  13     7408.29     7154.11    175.36 o 
   6   4  13     1362.57     1395.77     52.87 o 
   7   4  13     6414.29     6251.09    216.70 o 
   8   4  13     1985.47     1928.63     98.97 o 
   9   4  13     6707.71     6581.85    214.30 o 
  10   4  13     2087.79     2079.23    118.17 o 
 -18   5  13      683.42      643.43    123.96 o 
 -17   5  13     8071.75     8295.10    229.18 o 
 -16   5  13     6005.52     6170.40    113.42 o 
 -15   5  13     4230.15     4461.83    104.90 o 
 -14   5  13      245.38      293.09     25.97 o 
 -13   5  13     5978.24     6010.94     97.25 o 
 -12   5  13     2327.16     2296.33     62.24 o 
 -11   5  13     6002.03     6174.80     98.21 o 
 -10   5  13      602.21      646.92     35.22 o 
  -9   5  13     8503.69     8545.82    139.95 o 
  -8   5  13     4128.99     4093.64     76.56 o 
  -7   5  13     6571.91     6626.76    118.02 o 
  -6   5  13      902.81      979.23     35.44 o 
  -5   5  13     5707.45     5537.45    107.94 o 
  -4   5  13     5104.98     5162.89    103.26 o 
  -3   5  13    12371.48    12307.35    190.56 o 
  -2   5  13     5025.86     4869.60     92.19 o 
  -1   5  13    14345.12    14417.34    236.93 o 
   0   5  13     3090.03     3225.35     91.36 o 
   1   5  13    10725.74    10889.27    265.50 o 
   2   5  13     1675.45     1630.46     82.16 o 
   3   5  13     4842.58     4980.84    122.60 o 
   4   5  13     4307.13     4163.44    114.80 o 
   5   5  13     3453.23     3561.27    152.45 o 
   6   5  13     1495.80     1510.30     58.61 o 
   7   5  13     5565.11     5516.37    206.93 o 
   8   5  13     2047.21     2134.28    114.13 o 
 -15   6  13     6576.96     6723.65    137.29 o 
 -14   6  13     3270.19     3361.46     76.94 o 
 -13   6  13     3163.95     3167.34     68.60 o 
 -12   6  13     2469.13     2444.79     68.56 o 
 -11   6  13     7441.18     7573.59    137.83 o 
 -10   6  13     9674.99     9909.76    171.60 o 
  -9   6  13     5451.83     5636.65    120.20 o 
  -8   6  13       21.69       13.97     20.53 o 
  -7   6  13     5619.39     5644.13    113.42 o 
  -6   6  13     2332.32     2361.01     76.31 o 
  -5   6  13     4748.11     4777.94    103.16 o 
  -4   6  13     1647.70     1560.57     58.52 o 
  -3   6  13    12637.23    12640.21    215.66 o 
  -2   6  13     4378.06     4500.06    123.55 o 
  -1   6  13     6752.98     6873.41    164.94 o 
   0   6  13      194.45      158.22     34.49 o 
   1   6  13     7127.57     7209.47    155.37 o 
   2   6  13     3849.51     3869.43    121.10 o 
   3   6  13     4977.63     4959.37    168.97 o 
   4   6  13     1412.42     1309.72     76.12 o 
   5   6  13     7705.59     7865.97    251.26 o 
   6   6  13     3678.40     3715.19    174.33 o 
 -11   7  13     2064.77     2207.79     78.33 o 
 -10   7  13     2422.80     2432.89     86.88 o 
  -9   7  13     4877.20     5137.87    120.76 o 
  -8   7  13     6205.49     6212.75    148.12 o 
  -7   7  13     1298.93     1550.40    136.56 o 
  -6   7  13      553.70      599.42     42.96 o 
  -5   7  13     8069.24     7997.29    171.06 o 
  -4   7  13     2803.53     2859.63     92.23 o 
  -3   7  13     3106.20     3129.63    104.12 o 
  -2   7  13     1145.84     1251.88     63.15 o 
  -1   7  13     8278.86     8157.41    173.05 o 
   0   7  13     5405.89     5534.45    140.66 o 
   1   7  13     2527.79     2560.59     95.07 o 
 -22   0  14     2440.47     2442.47    200.88 o 
 -20   0  14    22237.21    23373.93   1255.25 o 
 -18   0  14    11921.21    11610.67    480.92 o 
 -16   0  14    31084.21    31710.33   1506.83 o 
 -14   0  14     4453.50     4888.97    215.84 o 
 -12   0  14    53280.41    53287.41   2191.13 o 
 -10   0  14    29513.07    29025.82   1186.95 o 
  -8   0  14    33715.64    33654.81    600.72 o 
  -6   0  14    13526.01    13559.46    234.66 o 
  -4   0  14    39339.00    39154.05   1560.78 o 
  -2   0  14    15136.28    15291.82    778.48 o 
   0   0  14    52809.82    51042.57   3023.67 o 
   2   0  14     1591.46     1551.41    143.78 o 
   4   0  14    31631.71    33777.18   1258.33 o 
   6   0  14     4667.23     4725.03    222.05 o 
   8   0  14    14660.04    15322.62    600.21 o 
  10   0  14     9490.11    10193.73    688.78 o 
  12   0  14     9546.26    10081.16    715.24 o 
 -22   1  14    17051.54    17682.55   1064.78 o 
 -21   1  14      298.98      327.52     79.32 o 
 -20   1  14     3422.82     3436.88    193.96 o 
 -19   1  14      915.92     1000.04    120.67 o 
 -18   1  14    18400.62    18672.28    691.23 o 
 -17   1  14     2424.43     2443.00    116.09 o 
 -16   1  14     7276.13     7473.73    224.77 o 
 -15   1  14      126.33      165.75     54.65 o 
 -14   1  14    40628.03    40498.87   1141.20 o 
 -13   1  14     2083.24     1951.82     92.78 o 
 -12   1  14     8813.96     8848.08    227.13 o 
 -11   1  14     5082.90     4867.04    137.44 o 
 -10   1  14    53696.86    53429.89    878.56 o 
  -9   1  14       59.72       66.05     10.60 o 
  -8   1  14     5491.95     5670.51     94.06 o 
  -7   1  14       88.52      116.11     11.89 o 
  -6   1  14    22048.71    21712.80    279.68 o 
  -5   1  14     1635.31     1524.43     32.18 o 
  -4   1  14     5341.28     5234.95     71.66 o 
  -3   1  14     1226.50     1207.06     33.05 o 
  -2   1  14    21407.66    21170.02    383.37 o 
  -1   1  14     2144.09     2092.87     36.30 o 
   0   1  14    13117.11    12752.60    268.86 o 
   1   1  14       10.89       50.79     13.62 o 
   2   1  14    36912.65    36319.27   1091.24 o 
   3   1  14     1233.90     1151.46     57.18 o 
   4   1  14     2142.80     2365.42    164.83 o 
   5   1  14     2647.02     2339.89    168.46 o 
   6   1  14    18355.94    19460.74    613.48 o 
   7   1  14       23.87       24.43     32.63 o 
   8   1  14     9264.09     9140.70    299.68 o 
   9   1  14      115.09      127.53     40.79 o 
  10   1  14    13323.61    13501.26    501.82 o 
  11   1  14      122.33      222.58     51.34 o 
  12   1  14     5828.37     6172.83    381.19 o 
 -22   2  14     2660.22     2798.44    219.99 o 
 -21   2  14      314.00      318.33     96.58 o 
 -20   2  14    14531.47    14206.11    498.86 o 
 -19   2  14      255.23      273.89     72.51 o 
 -18   2  14     4518.12     4433.95    179.09 o 
 -17   2  14      294.80      418.49     75.49 o 
 -16   2  14    32590.22    33110.38   1023.25 o 
 -15   2  14     1386.20     1470.94     80.46 o 
 -14   2  14     7606.79     7532.03    174.22 o 
 -13   2  14     2917.33     2891.30    103.01 o 
 -12   2  14    44646.42    44374.48    704.29 o 
 -11   2  14       26.68       55.30      6.25 o 
 -10   2  14     3865.30     3769.95     43.28 o 
  -9   2  14      549.10      557.85     22.96 o 
  -8   2  14    36117.94    35861.48    498.10 o 
  -7   2  14      308.19      380.88     20.01 o 
  -6   2  14     5857.61     5770.01     73.71 o 
  -5   2  14      840.23      781.39     25.28 o 
  -4   2  14    29867.20    29150.77    454.64 o 
  -3   2  14     8236.98     7900.55    133.26 o 
  -2   2  14     6545.04     6493.22     80.34 o 
  -1   2  14      258.27      264.43     18.09 o 
   0   2  14    35302.30    35493.88    601.40 o 
   1   2  14      332.35      362.82     20.60 o 
   2   2  14     6167.99     5961.13    134.02 o 
   3   2  14     3853.48     3734.11     94.81 o 
   4   2  14    24165.29    23476.40    578.87 o 
   5   2  14      680.33      671.14     35.74 o 
   6   2  14     3846.49     3752.76    267.91 o 
   7   2  14       78.61      117.43     42.31 o 
   8   2  14    18862.01    19659.22    649.35 o 
   9   2  14       57.87       73.26     53.89 o 
  10   2  14     5182.50     5391.46    206.90 o 
  11   2  14      910.45     1033.45    109.83 o 
 -21   3  14     1563.21     1838.37    171.52 o 
 -20   3  14     4220.09     4449.54    198.10 o 
 -19   3  14     1010.84     1050.78     78.10 o 
 -18   3  14    17434.65    17457.89    421.45 o 
 -17   3  14     6039.56     6070.61    195.90 o 
 -16   3  14     5468.76     5060.85    276.81 o 
 -15   3  14      132.83      107.16      9.19 o 
 -14   3  14    25490.07    25589.75    309.98 o 
 -13   3  14       91.84      114.55      9.63 o 
 -12   3  14    12712.06    12673.68    132.08 o 
 -11   3  14     3411.06     3446.88     44.01 o 
 -10   3  14    28105.79    28052.29    404.17 o 
  -9   3  14     1757.42     1836.55     58.70 o 
  -8   3  14     7436.86     7461.31    105.79 o 
  -7   3  14       29.87       82.63     23.81 o 
  -6   3  14    22716.77    22891.40    365.43 o 
  -5   3  14     5564.81     5430.31     98.41 o 
  -4   3  14    13290.73    13239.23    206.79 o 
  -3   3  14     4580.72     4474.38    101.53 o 
  -2   3  14    46763.55    46757.00    965.55 o 
  -1   3  14     6347.89     6235.95    104.67 o 
   0   3  14     5716.54     5625.22    116.66 o 
   1   3  14     2129.79     1957.74     61.47 o 
   2   3  14    36084.03    35281.09    640.69 o 
   3   3  14      460.49      395.87     57.54 o 
   4   3  14     1703.64     1807.31    100.24 o 
   5   3  14     2593.48     2557.66     95.40 o 
   6   3  14    10820.52    10810.27    297.48 o 
   7   3  14     3187.04     3042.04     95.80 o 
   8   3  14     1017.43     1107.64     64.72 o 
   9   3  14      795.81      783.87     60.40 o 
  10   3  14     8181.26     8221.88    241.16 o 
  11   3  14     1127.24     1268.99    180.39 o 
 -20   4  14    12643.30    13327.61    615.86 o 
 -19   4  14     4960.60     5141.38    295.95 o 
 -18   4  14     2501.97     2384.01    140.29 o 
 -17   4  14     2367.38     2192.24    153.06 o 
 -16   4  14    17653.55    17873.55    328.79 o 
 -15   4  14     4258.82     4460.82     66.57 o 
 -14   4  14     7712.14     7865.45    108.32 o 
 -13   4  14     1308.92     1337.38     35.76 o 
 -12   4  14    26226.80    26573.13    386.08 o 
 -11   4  14      652.69      645.36     25.09 o 
 -10   4  14      652.88      719.60     30.13 o 
  -9   4  14     2197.43     2311.70     47.53 o 
  -8   4  14    15826.25    16088.21    236.30 o 
  -7   4  14     2680.74     2718.85     69.99 o 
  -6   4  14     5429.08     5489.26     91.77 o 
  -5   4  14     7809.53     7973.44    147.77 o 
  -4   4  14    26580.51    26423.93    491.82 o 
  -3   4  14     5661.35     5633.65    102.01 o 
  -2   4  14     2422.62     2343.83     59.56 o 
  -1   4  14     5223.81     5203.30     99.42 o 
   0   4  14    22301.59    22763.73    488.29 o 
   1   4  14     1575.70     1630.27     54.29 o 
   2   4  14     4451.25     4295.09    110.85 o 
   3   4  14     6997.98     6896.00    140.31 o 
   4   4  14    15465.18    15102.05    359.77 o 
   5   4  14     4223.85     3910.54     78.93 o 
   6   4  14     1268.07     1268.37     89.89 o 
   7   4  14     4055.63     3932.32    127.77 o 
   8   4  14     8033.63     8097.75    281.21 o 
   9   4  14     1139.37     1179.69    110.36 o 
 -18   5  14    14125.30    14372.29    664.87 o 
 -17   5  14     4723.13     4889.15    294.66 o 
 -16   5  14     1668.38     1814.48     66.25 o 
 -15   5  14      982.52     1114.90     40.65 o 
 -14   5  14    14736.16    15283.54    228.60 o 
 -13   5  14      801.31      889.68     37.72 o 
 -12   5  14       75.27      137.43     19.52 o 
 -11   5  14     2260.68     2267.27     64.65 o 
 -10   5  14    15656.57    15745.44    248.93 o 
  -9   5  14     6337.11     6358.35    111.43 o 
  -8   5  14      127.83      312.73     83.25 o 
  -7   5  14     5114.70     5217.37    118.52 o 
  -6   5  14    12881.75    12896.30    202.40 o 
  -5   5  14     3103.05     3084.39     65.12 o 
  -4   5  14     2681.03     2694.58     65.40 o 
  -3   5  14     2315.14     2263.10     65.75 o 
  -2   5  14    14064.17    14292.04    271.37 o 
  -1   5  14     4001.37     3928.46     98.87 o 
   0   5  14     2200.02     2284.71     68.32 o 
   1   5  14     3807.22     3735.74    113.17 o 
   2   5  14    10879.25    11176.68    286.98 o 
   3   5  14     2355.95     2322.75     92.33 o 
   4   5  14     1705.91     1745.71     78.87 o 
   5   5  14     3931.29     3794.69    107.15 o 
   6   5  14     9855.20    10066.95    441.71 o 
   7   5  14     3159.48     3055.48    174.59 o 
 -15   6  14     2759.93     2887.60     81.84 o 
 -14   6  14      300.98      358.29     68.90 o 
 -13   6  14      910.92      921.93     41.73 o 
 -12   6  14     9449.43     9536.51    177.04 o 
 -11   6  14     2619.03     2683.36     85.60 o 
 -10   6  14       16.67      137.67     36.93 o 
  -9   6  14     4200.98     4167.16     85.77 o 
  -8   6  14     5574.36     5773.12    115.73 o 
  -7   6  14     5933.22     5998.28    119.31 o 
  -6   6  14     1870.66     1880.07     61.93 o 
  -5   6  14     4609.31     4526.65    102.65 o 
  -4   6  14    14731.70    14951.40    282.05 o 
  -3   6  14     4222.88     4286.93    112.55 o 
  -2   6  14     2213.32     2268.28     67.87 o 
  -1   6  14     3463.08     3493.63     88.08 o 
   0   6  14     9232.95     9396.49    228.65 o 
   1   6  14     3603.15     3659.05    103.70 o 
   2   6  14      527.00      587.53     63.04 o 
   3   6  14     2503.49     2356.47    107.77 o 
   4   6  14     8112.36     8288.06    305.57 o 
  -9   7  14     5016.11     5017.42    121.77 o 
  -8   7  14      339.33      320.31     39.32 o 
  -7   7  14     3465.75     3472.92    104.73 o 
  -6   7  14     8131.21     8099.00    174.36 o 
  -5   7  14     8662.19     8477.74    195.73 o 
  -4   7  14       33.23       58.13     30.65 o 
  -3   7  14     4712.55     4816.04    117.82 o 
  -2   7  14     7623.77     7554.68    218.64 o 
  -1   7  14     2540.01     2632.17     87.62 o 
 -21   0  15     3399.70     3221.00    235.89 o 
 -19   0  15    26987.01    27351.48   1142.11 o 
 -17   0  15     3414.53     3768.55    213.52 o 
 -15   0  15    22463.55    22572.59    842.59 o 
 -13   0  15    11767.95    11939.92    428.28 o 
 -11   0  15    23762.20    24373.92    843.71 o 
  -9   0  15     4119.62     3970.36     99.29 o 
  -7   0  15    52363.96    50921.73   1089.01 o 
  -5   0  15     7896.35     8157.70    235.45 o 
  -3   0  15    33393.11    32834.25   2007.61 o 
  -1   0  15    32616.09    31679.44   1732.44 o 
   1   0  15    29924.27    29561.38   1592.17 o 
   3   0  15     7366.74     7008.02    513.84 o 
   5   0  15    28875.60    31085.76   1183.84 o 
   7   0  15    10676.59    10873.02    441.62 o 
   9   0  15    24636.17    23358.19   2405.25 o 
  11   0  15     7430.48     7281.25    368.61 o 
 -22   1  15      252.12      237.08    160.82 o 
 -21   1  15    17064.08    17637.63    622.47 o 
 -20   1  15       10.38       17.70     42.34 o 
 -19   1  15     2276.18     2404.54    130.01 o 
 -18   1  15      819.44      834.08    136.34 o 
 -17   1  15    18010.21    17869.84    499.28 o 
 -16   1  15      178.25      230.36     51.29 o 
 -15   1  15     7841.49     8245.25    239.17 o 
 -14   1  15       86.45      156.37     52.83 o 
 -13   1  15    31019.05    30712.76    815.49 o 
 -12   1  15      695.63      678.61     61.16 o 
 -11   1  15     6413.51     6595.45    173.92 o 
 -10   1  15       95.82      116.17      8.00 o 
  -9   1  15    25851.82    26047.25    344.94 o 
  -8   1  15     1163.74     1129.06     20.97 o 
  -7   1  15     9654.56     9761.08    118.35 o 
  -6   1  15       55.17       98.86     16.59 o 
  -5   1  15    71517.02    69149.91   1305.18 o 
  -4   1  15     1923.26     1855.20     44.94 o 
  -3   1  15     5642.38     5710.99     89.00 o 
  -2   1  15     4065.35     3998.53     96.96 o 
  -1   1  15    12858.38    12691.90    257.55 o 
   0   1  15     1196.77     1180.51     34.23 o 
   1   1  15    20167.90    19805.74    381.91 o 
   2   1  15      570.12      607.18     31.41 o 
   3   1  15    39819.75    39404.03   1359.08 o 
   4   1  15        8.05       32.51     15.92 o 
   5   1  15     9823.73     9121.48    510.28 o 
   6   1  15     1397.37     1430.70     80.50 o 
   7   1  15    23725.60    24340.56    954.55 o 
   8   1  15       13.28       27.93     32.84 o 
   9   1  15    10579.20    10712.62    358.65 o 
  10   1  15      371.15      430.65     60.48 o 
  11   1  15    26351.96    26614.47   1340.45 o 
 -22   2  15      112.92       66.72     76.67 o 
 -21   2  15     2911.91     3123.17    230.41 o 
 -20   2  15     1518.82     1405.42    132.58 o 
 -19   2  15    11107.83    10751.88    393.94 o 
 -18   2  15      282.49      307.65     61.25 o 
 -17   2  15     1621.55     1874.95     89.71 o 
 -16   2  15      741.51      861.28     69.78 o 
 -15   2  15    15279.71    15744.61    567.38 o 
 -14   2  15      462.81      563.90     62.56 o 
 -13   2  15     8780.94     8475.63    260.49 o 
 -12   2  15     5966.12     5970.47    123.02 o 
 -11   2  15    33077.43    32762.73    389.66 o 
 -10   2  15     1492.46     1391.17     18.80 o 
  -9   2  15     9473.77     9413.43    112.82 o 
  -8   2  15      237.89      289.03     17.52 o 
  -7   2  15    31756.90    31159.58    401.24 o 
  -6   2  15       90.56      113.00     13.09 o 
  -5   2  15     5301.51     5252.77     81.67 o 
  -4   2  15     4773.13     4751.05     82.28 o 
  -3   2  15    22890.16    22824.85    321.55 o 
  -2   2  15      421.87      461.34     20.04 o 
  -1   2  15    10446.95    10563.13    186.08 o 
   0   2  15     1733.00     1717.37     69.03 o 
   1   2  15    29935.54    29578.29    570.46 o 
   2   2  15      448.93      391.27     22.30 o 
   3   2  15    10932.71    10803.17    302.96 o 
   4   2  15     3128.20     2792.54    193.22 o 
   5   2  15    23614.75    23302.63   1137.25 o 
   6   2  15      396.18      458.34     84.35 o 
   7   2  15     9128.83     9421.38    286.50 o 
   8   2  15     1347.79     1425.88    223.80 o 
   9   2  15    20323.39    20521.75    647.60 o 
  10   2  15      478.99      590.26     75.55 o 
 -21   3  15    13711.16    14271.67    473.02 o 
 -20   3  15      119.84      105.33     57.58 o 
 -19   3  15     4253.21     4423.13    225.56 o 
 -18   3  15     2309.83     2381.68    111.71 o 
 -17   3  15    18568.07    18426.85    442.25 o 
 -16   3  15       92.16      132.72     45.98 o 
 -15   3  15     3274.62     3193.34    138.26 o 
 -14   3  15     3728.23     3645.42     54.41 o 
 -13   3  15    22594.38    22434.61    304.41 o 
 -12   3  15      494.18      528.66     40.43 o 
 -11   3  15     9632.20     9194.24    108.36 o 
 -10   3  15     5524.60     5560.45     76.34 o 
  -9   3  15    33770.30    33962.36    536.11 o 
  -8   3  15      345.78      337.49     22.65 o 
  -7   3  15    16364.97    15879.71    400.40 o 
  -6   3  15     1033.70     1085.87     39.24 o 
  -5   3  15    28302.61    28178.01    518.14 o 
  -4   3  15      431.38      474.54     30.84 o 
  -3   3  15     5780.38     5743.06     95.36 o 
  -2   3  15     4570.85     4543.75    100.12 o 
  -1   3  15    43365.93    42706.49    895.99 o 
   0   3  15       64.78       76.06     20.52 o 
   1   3  15    11495.71    11267.46    213.72 o 
   2   3  15     3050.47     3000.65     57.64 o 
   3   3  15    19528.05    19548.31    380.92 o 
   4   3  15     1324.72     1248.93     62.45 o 
   5   3  15     5345.19     5434.57    181.29 o 
   6   3  15     3085.75     2881.91    103.77 o 
   7   3  15    28041.45    27804.56    970.61 o 
   8   3  15      898.59      738.16    208.79 o 
   9   3  15     5391.62     5635.67    250.36 o 
 -19   4  15     9921.21    10574.81    756.24 o 
 -18   4  15      389.86      454.89     76.00 o 
 -17   4  15     4378.77     4552.92    400.39 o 
 -16   4  15     5172.96     5104.88    234.51 o 
 -15   4  15    11046.22    11416.30    222.34 o 
 -14   4  15     1179.64     1254.09     28.70 o 
 -13   4  15     6649.74     6775.41     90.10 o 
 -12   4  15     3229.09     3316.55     56.49 o 
 -11   4  15    22266.07    22388.75    425.63 o 
 -10   4  15      496.19      566.38     41.57 o 
  -9   4  15     8929.62     9400.78    130.17 o 
  -8   4  15     5973.37     6212.07    103.42 o 
  -7   4  15    19824.54    20166.71    325.74 o 
  -6   4  15     5085.65     5073.26     98.19 o 
  -5   4  15     8551.23     8512.48    139.68 o 
  -4   4  15     4409.65     4380.06     92.16 o 
  -3   4  15    22205.92    22012.96    375.83 o 
  -2   4  15      962.72     1044.06     41.57 o 
  -1   4  15     8149.03     8086.50    162.18 o 
   0   4  15     7059.62     7161.47    130.86 o 
   1   4  15    15305.08    15074.81    331.81 o 
   2   4  15     2757.98     2645.58    105.11 o 
   3   4  15     8590.93     8715.30    178.43 o 
   4   4  15     4535.77     4426.59    106.93 o 
   5   4  15    17590.38    17664.33    787.97 o 
   6   4  15     1393.76     1384.35     72.25 o 
   7   4  15     4638.54     4463.11    195.79 o 
   8   4  15     2387.36     2418.35    219.90 o 
 -17   5  15     7130.31     7081.53    274.86 o 
 -16   5  15      850.30      771.21    126.46 o 
 -15   5  15     1950.84     2045.45     74.40 o 
 -14   5  15     3618.05     3778.37     71.53 o 
 -13   5  15     6559.35     6714.30    149.23 o 
 -12   5  15      815.33      818.52     52.62 o 
 -11   5  15     6730.67     6783.99    103.04 o 
 -10   5  15     5491.19     5710.61    102.68 o 
  -9   5  15    13602.67    13937.29    214.67 o 
  -8   5  15      250.65      258.70     23.68 o 
  -7   5  15     5059.83     5127.80    103.01 o 
  -6   5  15     5905.94     6102.62    116.09 o 
  -5   5  15     8513.92     8656.52    178.74 o 
  -4   5  15      666.17      761.86     41.05 o 
  -3   5  15     9863.85    10105.23    184.62 o 
  -2   5  15     3588.66     3559.67     87.68 o 
  -1   5  15    10449.30    10630.73    222.25 o 
   0   5  15     1151.37     1116.33     50.36 o 
   1   5  15     3093.34     3418.24    171.72 o 
   2   5  15     3700.60     3915.48    102.90 o 
   3   5  15     7978.87     8034.27    255.99 o 
   4   5  15     3268.22     3240.94     89.49 o 
   5   5  15    10881.65    10671.31    320.25 o 
   6   5  15     2496.96     2566.58    124.99 o 
 -14   6  15      438.42      449.72     51.36 o 
 -13   6  15     2360.15     2392.45     68.18 o 
 -12   6  15     4329.90     4413.50    103.23 o 
 -11   6  15     5841.49     6103.46    140.43 o 
 -10   6  15     1684.17     1663.46     56.56 o 
  -9   6  15     5903.84     6014.29    119.92 o 
  -8   6  15     8180.48     8510.96    185.58 o 
  -7   6  15     8335.84     8680.73    151.82 o 
  -6   6  15      385.83      340.38     34.97 o 
  -5   6  15     6994.27     7138.70    155.04 o 
  -4   6  15     6859.97     6937.61    134.39 o 
  -3   6  15     8184.85     8332.74    164.16 o 
  -2   6  15      731.31      754.55     54.89 o 
  -1   6  15     4054.71     4133.74    118.54 o 
   0   6  15     7224.53     7472.82    167.78 o 
   1   6  15     8290.98     8295.62    207.41 o 
   2   6  15     2160.31     2121.79    102.94 o 
   3   6  15     4689.09     4652.97    209.66 o 
 -22   0  16    20592.92    20833.08    942.23 o 
 -20   0  16     2718.38     2739.41    365.31 o 
 -18   0  16    10373.39    11051.97    475.28 o 
 -16   0  16     1598.72     1930.43    150.60 o 
 -14   0  16    29478.98    30283.54   1152.05 o 
 -12   0  16     9349.88     8655.10    315.98 o 
 -10   0  16    33641.99    32177.99   1149.75 o 
  -8   0  16     3211.35     3234.40     53.42 o 
  -6   0  16    16070.71    16382.21    517.68 o 
  -4   0  16     4070.87     4261.86    110.22 o 
  -2   0  16    41589.11    40923.43   2738.92 o 
   0   0  16       43.38      198.45     94.49 o 
   2   0  16    23830.96    22913.42   2101.79 o 
   4   0  16     3932.74     4658.89    212.35 o 
   6   0  16     6967.32     7825.19    500.86 o 
   8   0  16      128.57      151.21     53.05 o 
  10   0  16     7563.79     7749.60    689.39 o 
 -22   1  16      822.67      614.46    221.40 o 
 -21   1  16      413.31      418.25    109.43 o 
 -20   1  16    19048.13    19466.46    591.55 o 
 -19   1  16      525.52      493.22     74.89 o 
 -18   1  16     4179.12     4125.07    205.84 o 
 -17   1  16       70.65       91.88     70.45 o 
 -16   1  16    22799.35    22806.48    629.28 o 
 -15   1  16     1888.03     1954.06    101.23 o 
 -14   1  16      281.33      703.04    182.38 o 
 -13   1  16      179.51      179.90     52.84 o 
 -12   1  16    30117.13    29260.33    762.06 o 
 -11   1  16       26.27       47.24     30.48 o 
 -10   1  16     7499.66     7089.40     63.17 o 
  -9   1  16      121.34      177.42     11.49 o 
  -8   1  16    25217.79    24940.44    333.86 o 
  -7   1  16        5.38       30.34     14.15 o 
  -6   1  16     4326.72     4475.12     83.74 o 
  -5   1  16      107.78      126.54     16.30 o 
  -4   1  16    28903.62    28520.65    703.57 o 
  -3   1  16      697.59      738.95     28.61 o 
  -2   1  16     1725.17     1719.41     60.19 o 
  -1   1  16     2899.45     2859.52     59.91 o 
   0   1  16    27172.84    26970.70    612.93 o 
   1   1  16     2011.37     1916.08     52.84 o 
   2   1  16     2393.06     2311.68    114.82 o 
   3   1  16     1078.01     1054.60     45.32 o 
   4   1  16    14984.07    14500.38    713.90 o 
   5   1  16       76.97       57.96     30.97 o 
   6   1  16     3035.09     3244.55    131.40 o 
   7   1  16        3.57        8.47     30.09 o 
   8   1  16    12282.09    12522.98    496.91 o 
   9   1  16      828.45      809.98     81.98 o 
  10   1  16      955.54     1032.01     97.80 o 
 -21   2  16      252.85      249.10    169.11 o 
 -20   2  16      721.89     1281.59    207.51 o 
 -19   2  16       23.01       96.54     52.00 o 
 -18   2  16    18039.70    18014.76    532.45 o 
 -17   2  16     1137.88     1135.25    119.86 o 
 -16   2  16     2166.55     2377.42     98.22 o 
 -15   2  16      424.08      512.28     58.61 o 
 -14   2  16    16377.11    16770.70    555.23 o 
 -13   2  16      159.52      195.18     36.21 o 
 -12   2  16      992.36     1046.32     62.55 o 
 -11   2  16     2182.30     2100.45     33.01 o 
 -10   2  16    29364.81    28815.21    348.85 o 
  -9   2  16     3118.96     3124.79     45.93 o 
  -8   2  16     2018.56     2059.86     44.11 o 
  -7   2  16       17.95       31.76     10.52 o 
  -6   2  16    14209.28    14031.95    197.03 o 
  -5   2  16     2283.27     2144.19     44.57 o 
  -4   2  16     6799.85     6776.42    119.42 o 
  -3   2  16     3098.26     2991.84     52.89 o 
  -2   2  16    20732.46    20384.62    403.97 o 
  -1   2  16     2006.04     2003.58     43.46 o 
   0   2  16     3620.69     3655.25    106.23 o 
   1   2  16      444.64      491.93     32.28 o 
   2   2  16    13067.11     9894.83   3056.39 o 
   3   2  16     1083.88     1014.88     34.15 o 
   4   2  16     1959.67     1934.77    110.27 o 
   5   2  16      462.80      500.64     51.47 o 
   6   2  16    15917.64    16022.19    585.95 o 
   7   2  16     1061.44     1026.52     81.49 o 
   8   2  16     2950.28     2976.41    223.10 o 
   9   2  16      305.90      280.53     55.87 o 
 -20   3  16    11540.17    12499.62    423.42 o 
 -19   3  16     1101.01     1151.54     98.66 o 
 -18   3  16      557.54      582.25     75.94 o 
 -17   3  16      933.29      984.77     84.43 o 
 -16   3  16    18868.96    19495.09    544.55 o 
 -15   3  16     2152.96     2121.07    106.62 o 
 -14   3  16     3652.75     3213.62    159.12 o 
 -13   3  16     1765.32     1786.90     35.32 o 
 -12   3  16    15516.52    16239.13    216.16 o 
 -11   3  16     2910.12     2889.79     45.87 o 
 -10   3  16      633.89      658.32     34.80 o 
  -9   3  16      542.67      576.42     28.68 o 
  -8   3  16    23825.82    24405.98    348.36 o 
  -7   3  16     5419.78     5034.04    461.15 o 
  -6   3  16     4340.33     4355.27    132.66 o 
  -5   3  16     1105.52     1163.24     40.22 o 
  -4   3  16    20790.29    21266.81    404.72 o 
  -3   3  16      883.21      917.65     35.51 o 
  -2   3  16      894.76     1034.05     37.52 o 
  -1   3  16     6264.98     6281.57    169.81 o 
   0   3  16    12818.85    13005.52    261.71 o 
   1   3  16     5002.50     5003.83     95.29 o 
   2   3  16     2247.97     2181.08     96.38 o 
   3   3  16      309.29      323.46     51.25 o 
   4   3  16    15497.69    14819.58    373.47 o 
   5   3  16     2249.14     2134.53     65.74 o 
   6   3  16      259.57      250.21     40.83 o 
   7   3  16      786.89      714.04     67.81 o 
   8   3  16    11018.71    11033.14    348.70 o 
 -19   4  16     1495.99     1461.27    171.30 o 
 -18   4  16    12736.08    12890.07    558.97 o 
 -17   4  16     5337.12     5103.16    213.58 o 
 -16   4  16      567.31      632.32     97.56 o 
 -15   4  16      887.17      855.82     85.74 o 
 -14   4  16    13416.80    13586.58    236.26 o 
 -13   4  16     6922.66     7002.25    139.28 o 
 -12   4  16      841.03      933.52     58.65 o 
 -11   4  16      887.73      949.46     50.27 o 
 -10   4  16    17710.42    18101.92    295.48 o 
  -9   4  16     5886.23     5958.58    162.47 o 
  -8   4  16      505.76      532.16     84.25 o 
  -7   4  16       43.40       83.22     26.09 o 
  -6   4  16    14738.85    14627.24    280.16 o 
  -5   4  16     1345.45     1375.03     67.16 o 
  -4   4  16      493.27      522.95     35.38 o 
  -3   4  16     2020.33     2150.72     95.17 o 
  -2   4  16    11519.76    11546.01    214.76 o 
  -1   4  16     4354.79     4348.73    105.57 o 
   0   4  16     1168.07     1268.13     51.17 o 
   1   4  16     2449.05     2468.10     65.91 o 
   2   4  16    12906.17    12791.81    273.13 o 
   3   4  16     4221.52     4196.24     89.15 o 
   4   4  16       92.54       75.48     32.06 o 
   5   4  16      834.85      795.78     58.89 o 
   6   4  16     9512.32     9555.61    290.46 o 
   7   4  16     3064.67     3131.61    123.57 o 
 -16   5  16     7692.82     7284.84    598.89 o 
 -15   5  16     3502.36     3540.43    240.46 o 
 -14   5  16      259.15      292.28     31.84 o 
 -13   5  16     3320.95     3461.82     83.39 o 
 -12   5  16    16072.81    16548.45    263.50 o 
 -11   5  16     6013.52     6173.04    103.66 o 
 -10   5  16      104.64      171.64     25.24 o 
  -9   5  16     2007.35     2130.99     59.55 o 
  -8   5  16    11778.90    12099.48    192.10 o 
  -7   5  16     2625.56     2590.77     73.59 o 
  -6   5  16      515.56      581.65     45.04 o 
  -5   5  16      425.22      413.56     41.85 o 
  -4   5  16    11982.67    11752.72    279.01 o 
  -3   5  16     5439.44     5674.66    158.18 o 
  -2   5  16      318.44      554.72    171.26 o 
  -1   5  16     3195.09     3274.46    110.29 o 
   0   5  16     6640.04     6920.59    173.78 o 
   1   5  16     3784.62     3758.93    102.82 o 
   2   5  16      874.04     1007.02     50.20 o 
   3   5  16     1433.07     1569.34     81.50 o 
   4   5  16    14119.94    13802.94    502.33 o 
 -13   6  16     5809.02     5825.25    136.90 o 
 -12   6  16      349.69      462.84     78.00 o 
 -11   6  16     2590.47     2612.40     82.70 o 
 -10   6  16    11193.60    11651.60    218.00 o 
  -9   6  16     4103.77     4205.31     96.73 o 
  -8   6  16        0.21       -1.57     24.65 o 
  -7   6  16     1262.64     1323.63     55.05 o 
  -6   6  16    14854.35    15252.69    261.15 o 
  -5   6  16     5995.75     5933.08    128.39 o 
  -4   6  16       38.86       99.32     33.73 o 
  -3   6  16     2305.43     2368.28    110.40 o 
  -2   6  16     7366.90     7356.15    181.88 o 
  -1   6  16     5898.07     5944.54    184.31 o 
   0   6  16        8.62      -24.88     27.16 o 
   1   6  16     3614.75     3783.95    144.52 o 
 -21   0  17    25875.16    26014.13   1186.48 o 
 -19   0  17     3105.86     3039.09    221.73 o 
 -17   0  17    23598.60    22747.99    926.87 o 
 -15   0  17     3527.19     3761.80    329.86 o 
 -13   0  17    43805.79    43324.19   1746.07 o 
 -11   0  17     1532.67     1397.78    102.89 o 
  -9   0  17    48651.39    46697.17    967.24 o 
  -7   0  17     9580.81     9250.18    192.43 o 
  -5   0  17    64441.05    63596.21   2051.88 o 
  -3   0  17     1680.93     1601.80    143.99 o 
  -1   0  17    35927.36    35032.20   2334.41 o 
   1   0  17     5404.47     4877.04    517.13 o 
   3   0  17    38857.49    41373.23   1974.45 o 
   5   0  17     2885.12     3002.73    239.78 o 
   7   0  17    23119.66    23671.24   2140.04 o 
   9   0  17     2447.30     2642.80    188.63 o 
 -21   1  17     1348.14     1574.80    176.68 o 
 -20   1  17      728.23      935.61     98.94 o 
 -19   1  17    18346.04    18137.65    550.32 o 
 -18   1  17      698.90      877.08    106.89 o 
 -17   1  17     1416.87     1796.22    184.63 o 
 -16   1  17        4.46       70.86     43.66 o 
 -15   1  17    20949.10    21199.63    577.26 o 
 -14   1  17      244.01      261.77     50.41 o 
 -13   1  17     3816.95     3850.18    135.32 o 
 -12   1  17      841.82      805.17     76.33 o 
 -11   1  17    44169.07    42543.83   1271.31 o 
 -10   1  17        3.97       24.71      6.13 o 
  -9   1  17     4365.08     4459.76     48.83 o 
  -8   1  17       13.75       65.87     25.07 o 
  -7   1  17    41633.56    40632.87    657.29 o 
  -6   1  17        1.47       31.43     15.04 o 
  -5   1  17     8043.54     7784.37    130.96 o 
  -4   1  17     3132.31     2985.73     73.39 o 
  -3   1  17    49975.40    48927.99   1262.34 o 
  -2   1  17      175.38      158.34     16.13 o 
  -1   1  17     2883.44     2852.86     78.05 o 
   0   1  17      586.63      683.69     42.04 o 
   1   1  17    35369.55    34432.72   1196.98 o 
   2   1  17      132.11      128.95     17.85 o 
   3   1  17     6998.20     6681.53    375.00 o 
   4   1  17     1368.16     1370.58     68.55 o 
   5   1  17    23317.32    24085.25    917.94 o 
   6   1  17        6.10        1.79     28.18 o 
   7   1  17     5269.04     5590.00    255.22 o 
   8   1  17      167.75      106.82     60.67 o 
 -21   2  17    21284.11    21664.51   1353.35 o 
 -20   2  17      513.34      510.57    103.08 o 
 -19   2  17     1133.67     1254.96    108.65 o 
 -18   2  17     2860.10     2924.15    267.78 o 
 -17   2  17    21320.01    20737.18    607.10 o 
 -16   2  17       20.56      -13.27     38.38 o 
 -15   2  17     1646.49     1865.83     84.70 o 
 -14   2  17     2092.23     2193.83     97.76 o 
 -13   2  17    28966.64    28997.57   1023.51 o 
 -12   2  17      128.08      180.24     25.06 o 
 -11   2  17     4997.55     4779.05     81.33 o 
 -10   2  17       58.68       93.07     11.35 o 
  -9   2  17    31228.10    31127.51    556.94 o 
  -8   2  17       36.64       62.41      9.93 o 
  -7   2  17     7987.65     7866.81    109.81 o 
  -6   2  17     1748.40     1746.39     46.58 o 
  -5   2  17    51237.08    50521.69    747.41 o 
  -4   2  17      102.43      140.66     16.70 o 
  -3   2  17     3350.96     3323.97     77.44 o 
  -2   2  17      227.80      266.91     23.11 o 
  -1   2  17    36645.97    36304.13   1011.15 o 
   0   2  17     1193.89     1223.15     77.11 o 
   1   2  17    10432.07    10182.11    336.24 o 
   2   2  17     1766.28     1854.74    101.21 o 
   3   2  17    29517.59    28896.74   1114.22 o 
   4   2  17      557.41      553.52     60.09 o 
   5   2  17     6237.27     6498.00    190.51 o 
   6   2  17      270.37      250.83     47.89 o 
   7   2  17    29156.44    30154.71   1239.34 o 
   8   2  17      467.37      506.42     73.32 o 
 -19   3  17    19982.12    20591.93    791.79 o 
 -18   3  17      416.89      467.19     64.04 o 
 -17   3  17     2348.36     2687.30    159.18 o 
 -16   3  17     4608.92     4471.79    166.19 o 
 -15   3  17    23930.71    24360.62    805.04 o 
 -14   3  17     1150.28     1179.71     81.02 o 
 -13   3  17     3864.83     3669.53    108.86 o 
 -12   3  17     5616.86     5492.73    109.38 o 
 -11   3  17    24669.60    23622.70    423.29 o 
 -10   3  17       60.04       77.22     13.82 o 
  -9   3  17     2060.26     2040.65     45.66 o 
  -8   3  17      632.07      674.35     34.98 o 
  -7   3  17    24617.19    24581.73    381.60 o 
  -6   3  17     1653.75     1701.38     62.39 o 
  -5   3  17     3163.56     3278.48    109.85 o 
  -4   3  17     5679.66     5591.26     91.44 o 
  -3   3  17    34263.42    34418.64    574.29 o 
  -2   3  17       19.20       28.65     16.08 o 
  -1   3  17     9006.65     8839.23    142.83 o 
   0   3  17     2899.26     2890.47     59.51 o 
   1   3  17    21465.88    20579.08    417.97 o 
   2   3  17     3116.97     3034.52     67.17 o 
   3   3  17     3798.35     3811.59     88.82 o 
   4   3  17     4293.22     4056.56    101.85 o 
   5   3  17    23834.61    14478.65   5327.79 o 
   6   3  17      905.78     1018.80     87.27 o 
   7   3  17     4739.86     4931.90    174.73 o 
 -18   4  17     4076.42     4279.28    244.76 o 
 -17   4  17    17919.10    17677.21    980.48 o 
 -16   4  17      940.03     1042.39    120.25 o 
 -15   4  17     2255.52     2433.96    161.22 o 
 -14   4  17     2926.97     2762.48    136.65 o 
 -13   4  17    14027.92    14339.66    217.26 o 
 -12   4  17      293.24      355.24     24.92 o 
 -11   4  17     5773.45     6020.23    106.47 o 
 -10   4  17     6002.34     6256.38    120.28 o 
  -9   4  17    19024.94    19728.46    349.85 o 
  -8   4  17     1588.56     1771.92     53.70 o 
  -7   4  17     3276.40     3401.80     75.83 o 
  -6   4  17     4094.16     4146.02    111.55 o 
  -5   4  17    26887.34    26942.52    507.26 o 
  -4   4  17       12.30       50.44     20.81 o 
  -3   4  17     4720.42     4894.16    114.16 o 
  -2   4  17     4169.95     4173.52    112.37 o 
  -1   4  17    21919.69    21816.37    532.19 o 
   0   4  17      583.20      580.09     36.51 o 
   1   4  17     4386.10     4393.39    124.06 o 
   2   4  17     6239.10     6310.30    131.54 o 
   3   4  17    15608.04    15237.15    332.24 o 
   4   4  17      402.02      366.47     45.59 o 
   5   4  17     4175.62     4256.22    159.11 o 
 -15   5  17    12839.18    12557.01    579.63 o 
 -14   5  17      703.50      743.36    121.47 o 
 -13   5  17     2579.58     2742.68    109.74 o 
 -12   5  17     3896.25     4081.00     73.22 o 
 -11   5  17    12773.59    13319.12    253.66 o 
 -10   5  17      158.37      188.09     30.52 o 
  -9   5  17     4994.05     5325.41    128.34 o 
  -8   5  17     6420.03     6641.43    137.08 o 
  -7   5  17    16420.44    16763.68    331.40 o 
  -6   5  17     3471.69     3476.80     84.94 o 
  -5   5  17     3190.31     3316.23     91.82 o 
  -4   5  17     3479.55     3612.67    105.28 o 
  -3   5  17    17505.61    17779.21    362.81 o 
  -2   5  17      831.43      939.56     64.31 o 
  -1   5  17     2852.82     2942.79     94.08 o 
   0   5  17     8848.40     8961.38    223.25 o 
   1   5  17    17651.37    17815.31    422.78 o 
   2   5  17      235.19      239.68     33.55 o 
 -10   6  17     6177.76     6573.14    131.41 o 
  -9   6  17    10054.31    10362.59    178.55 o 
  -8   6  17      819.32      846.30     48.93 o 
  -7   6  17     2087.18     2061.06     88.08 o 
  -6   6  17     5307.82     5458.65    154.64 o 
  -5   6  17     7227.47     7240.33    171.48 o 
  -4   6  17      750.96      773.44     79.11 o 
  -3   6  17     2863.71     2986.01    126.07 o 
  -2   6  17     3451.23     3560.74    119.58 o 
 -20   0  18    15487.27    16364.54    749.22 o 
 -18   0  18       44.90      217.99     87.44 o 
 -16   0  18    17218.72    17266.94    690.36 o 
 -14   0  18       34.24       14.50     48.90 o 
 -12   0  18     6287.42     6472.82    386.73 o 
 -10   0  18     3123.44     2810.82     39.06 o 
  -8   0  18    26430.51    26075.98    493.42 o 
  -6   0  18     1580.01     1496.08     72.09 o 
  -4   0  18    28135.83    27652.99   1065.41 o 
  -2   0  18      545.54      654.12     32.42 o 
   0   0  18    13238.17    13198.40    475.52 o 
   2   0  18      762.20      822.49     43.70 o 
   4   0  18     6774.61     6970.49    564.00 o 
   6   0  18      416.72      641.01     73.02 o 
 -21   1  18       27.62       -7.85     48.05 o 
 -20   1  18     2798.15     3175.98    174.21 o 
 -19   1  18       50.81       66.27     53.46 o 
 -18   1  18    14185.18    14468.97    441.25 o 
 -17   1  18      801.07      766.29    100.01 o 
 -16   1  18       32.73      197.75     93.04 o 
 -15   1  18        1.96       29.49     38.53 o 
 -14   1  18    12788.74    12568.34    342.16 o 
 -13   1  18      170.19      174.15     43.08 o 
 -12   1  18      684.99      733.92     62.59 o 
 -11   1  18       26.60       25.91      9.09 o 
 -10   1  18    12662.69    12889.62    160.17 o 
  -9   1  18       45.22       52.30     11.48 o 
  -8   1  18     1314.74     1289.75     34.74 o 
  -7   1  18      168.63      217.24     20.55 o 
  -6   1  18    20068.89    19457.52    420.58 o 
  -5   1  18        8.48       -0.69     14.26 o 
  -4   1  18     3025.17     2960.48     63.21 o 
  -3   1  18        7.24       11.33     13.02 o 
  -2   1  18     9213.09     9058.00    173.65 o 
  -1   1  18       24.85       54.18     16.11 o 
   0   1  18     1316.18     1406.99     77.94 o 
   1   1  18        8.22      103.77     26.19 o 
   2   1  18     9630.74     9232.50    331.72 o 
   3   1  18       44.19       51.29     40.18 o 
   4   1  18     1697.09     1854.49    133.17 o 
   5   1  18      284.39      243.95     76.93 o 
   6   1  18     9674.01    10261.22    336.04 o 
   7   1  18      443.30      452.44     80.53 o 
 -20   2  18    13075.93    13291.45    521.21 o 
 -19   2  18      553.19      590.42     86.60 o 
 -18   2  18     1613.11     1753.03    137.72 o 
 -17   2  18     1215.23     1422.13    128.78 o 
 -16   2  18    12533.01    11870.58    357.75 o 
 -15   2  18     1865.02     1951.59    109.73 o 
 -14   2  18        5.64       82.78     42.93 o 
 -13   2  18      827.08      833.61     85.67 o 
 -12   2  18    13284.90    13608.59    328.76 o 
 -11   2  18     2397.14     2341.87     43.10 o 
 -10   2  18     1913.65     1871.33     40.12 o 
  -9   2  18      165.18      169.60     18.92 o 
  -8   2  18    21650.22    21004.61    327.14 o 
  -7   2  18      701.55      736.96     30.68 o 
  -6   2  18     2939.32     2798.75     59.11 o 
  -5   2  18      889.92      917.64     33.71 o 
  -4   2  18    13738.66    13491.09    237.84 o 
  -3   2  18      700.81      797.11     58.65 o 
  -2   2  18      664.29      740.97     40.05 o 
  -1   2  18      276.33      331.32     26.79 o 
   0   2  18     9120.51     9074.62    308.34 o 
   1   2  18     1201.52     1213.55     65.85 o 
   2   2  18      545.48      675.67     41.38 o 
   3   2  18      120.43      161.66     49.53 o 
   4   2  18    11836.98    12148.06    373.04 o 
   5   2  18      321.76      303.30     50.22 o 
   6   2  18     1224.24     1388.21     85.95 o 
 -19   3  18      226.32      169.18     53.92 o 
 -18   3  18    11937.63    12208.79    366.29 o 
 -17   3  18     3745.18     4041.06    168.30 o 
 -16   3  18      205.12      329.36     61.43 o 
 -15   3  18      661.12      642.89     82.24 o 
 -14   3  18     5510.76     5910.22    209.33 o 
 -13   3  18     4812.18     4887.91    158.73 o 
 -12   3  18        2.64       66.53     20.27 o 
 -11   3  18     1003.65     1002.07     37.38 o 
 -10   3  18    18398.74    18455.59    255.54 o 
  -9   3  18     3448.81     3522.25     51.63 o 
  -8   3  18     1470.82     1450.75     39.63 o 
  -7   3  18      942.50      948.47     34.02 o 
  -6   3  18    13130.94    13282.01    200.01 o 
  -5   3  18     2396.28     2438.32     46.55 o 
  -4   3  18       60.07      100.39     16.74 o 
  -3   3  18      463.60      534.98     32.03 o 
  -2   3  18    19464.92    19567.74    295.44 o 
  -1   3  18     2935.30     3010.52     84.18 o 
   0   3  18      531.19      702.98     44.87 o 
   1   3  18      509.08      526.28     31.56 o 
   2   3  18     4762.16     4701.32    154.43 o 
   3   3  18     1627.11     1496.54     85.97 o 
   4   3  18      129.63      250.40     51.96 o 
   5   3  18     1125.07     1358.06    110.08 o 
 -17   4  18       33.35       36.13     50.97 o 
 -16   4  18     9871.83     9563.92    401.47 o 
 -15   4  18     4890.42     4788.75    264.98 o 
 -14   4  18       17.36        6.01     48.91 o 
 -13   4  18     1024.49     1199.23     91.08 o 
 -12   4  18     8715.22     8646.68    145.39 o 
 -11   4  18     3656.01     3827.34    109.99 o 
 -10   4  18       11.58       82.49     23.29 o 
  -9   4  18      503.54      589.94     34.00 o 
  -8   4  18     8664.90     8779.33    144.31 o 
  -7   4  18      256.05      502.88     52.71 o 
  -6   4  18       47.27       98.11     22.13 o 
  -5   4  18      819.13      953.86     76.13 o 
  -4   4  18    10366.34    10445.63    196.38 o 
  -3   4  18     1731.03     1835.84     63.33 o 
  -2   4  18      102.93      155.93     26.77 o 
  -1   4  18     2531.18     2527.94     96.90 o 
   0   4  18     7646.05     7890.88    144.72 o 
   1   4  18     4446.20     4563.46     93.42 o 
   2   4  18      424.56      474.39     72.34 o 
   3   4  18     1118.25     1222.41     84.72 o 
 -14   5  18     9190.69     8787.10    762.95 o 
 -13   5  18     7244.16     7795.88    382.51 o 
 -12   5  18      141.98      241.27     83.05 o 
 -11   5  18     1710.71     1832.77     60.81 o 
 -10   5  18     7010.99     7444.98    138.30 o 
  -9   5  18     2857.06     3103.93     77.67 o 
  -8   5  18      133.84      198.48     31.75 o 
  -7   5  18     2256.30     2371.38     74.70 o 
  -6   5  18     5889.18     6130.47    172.30 o 
  -5   5  18     4541.66     4595.84    117.39 o 
  -4   5  18       44.28       69.36     44.79 o 
  -3   5  18      762.62      821.77     58.41 o 
  -2   5  18     7365.33     7257.59    192.45 o 
  -1   5  18     3895.96     3945.94    115.78 o 
   0   5  18        8.90       16.47     29.24 o 
 -19   0  19    35404.51    36911.41   2094.24 o 
 -17   0  19      290.30      361.43     96.99 o 
 -15   0  19    26273.61    25446.01   1015.58 o 
 -13   0  19      166.86      159.57     62.58 o 
 -11   0  19    39828.44    38331.15   1497.30 o 
  -9   0  19      487.43      555.11     25.16 o 
  -7   0  19    33134.74    32469.60   1096.15 o 
  -5   0  19      371.17      518.69     43.51 o 
  -3   0  19    44968.09    44823.69   1764.82 o 
  -1   0  19      782.12      845.46     41.15 o 
   1   0  19    39620.67    37897.15   1618.65 o 
   3   0  19     2021.35     2065.12    166.81 o 
   5   0  19    23957.65    23405.99   1754.57 o 
 -20   1  19       60.53      122.54     76.93 o 
 -19   1  19      339.93      458.15     78.69 o 
 -18   1  19       55.94      107.40     55.38 o 
 -17   1  19    32795.98    32129.81    970.07 o 
 -16   1  19      151.73      194.93     67.50 o 
 -15   1  19     1056.38     1233.72    151.16 o 
 -14   1  19       49.32       34.21     46.06 o 
 -13   1  19    43381.14    41539.04   1212.11 o 
 -12   1  19        1.35       -7.33     30.33 o 
 -11   1  19      529.91      590.38     27.80 o 
 -10   1  19      592.39      551.64     12.53 o 
  -9   1  19    38418.54    38025.03    551.54 o 
  -8   1  19        7.87       19.50     11.48 o 
  -7   1  19     2731.94     2866.18     50.56 o 
  -6   1  19     1987.16     1909.79     60.30 o 
  -5   1  19    50318.56    50153.93   1361.11 o 
  -4   1  19      191.65      180.48     19.98 o 
  -3   1  19      426.05      487.11     28.87 o 
  -2   1  19      135.20      166.66     22.12 o 
  -1   1  19    48075.23    47148.50   1524.37 o 
   0   1  19     2105.70     2049.09    115.65 o 
   1   1  19     4224.18     4239.75    154.04 o 
   2   1  19     1062.49     1215.54     73.69 o 
   3   1  19    45559.14    46683.10   1906.63 o 
   4   1  19      104.65      110.65     38.36 o 
   5   1  19     1148.46     1260.56     77.09 o 
   6   1  19       62.22       63.52     39.56 o 
 -19   2  19    21485.34    20681.02    659.49 o 
 -18   2  19      265.21      246.16     66.51 o 
 -17   2  19      275.54      283.30     79.82 o 
 -16   2  19     1029.69      970.35     90.30 o 
 -15   2  19    32826.23    31671.65    928.88 o 
 -14   2  19      930.60      866.24     77.70 o 
 -13   2  19     1310.79     1327.56    127.34 o 
 -12   2  19     3192.09     2981.46    121.42 o 
 -11   2  19    40300.70    39322.02    696.96 o 
 -10   2  19        8.74       37.08     11.26 o 
  -9   2  19      834.38      971.90     36.17 o 
  -8   2  19     1514.27     1548.37     46.79 o 
  -7   2  19    36953.68    36187.93    692.71 o 
  -6   2  19     2329.31     2331.87     56.90 o 
  -5   2  19     1487.57     1685.88     40.54 o 
  -4   2  19     1121.09     1224.15     41.95 o 
  -3   2  19    42098.34    42116.20   1154.35 o 
  -2   2  19      137.57      137.94     26.01 o 
  -1   2  19     1261.21     1310.40     44.25 o 
   0   2  19      246.85      309.24     33.62 o 
   1   2  19    41654.96    40672.26   1542.51 o 
   2   2  19      546.36      646.68     71.51 o 
   3   2  19     2250.60     2386.97     95.93 o 
   4   2  19     3665.84     3716.16    166.21 o 
   5   2  19    31590.85    31867.97   1169.15 o 
 -18   3  19     1990.09     1952.48    111.74 o 
 -17   3  19    20049.99    20159.85    758.94 o 
 -16   3  19      399.77      438.65     67.85 o 
 -15   3  19      279.91      340.64     58.81 o 
 -14   3  19     2253.07     2257.60    100.97 o 
 -13   3  19    26739.18    26961.86   1179.92 o 
 -12   3  19      855.72      868.52     84.89 o 
 -11   3  19      502.46      542.06     18.20 o 
 -10   3  19     3021.11     3008.78     58.32 o 
  -9   3  19    31229.50    30912.69    437.81 o 
  -8   3  19      183.46      157.15     20.14 o 
  -7   3  19      332.07      450.86     28.71 o 
  -6   3  19     2370.67     2459.61     60.04 o 
  -5   3  19    29398.02    29443.19    590.62 o 
  -4   3  19      500.57      497.59     35.19 o 
  -3   3  19     1093.34     1108.98     48.50 o 
  -2   3  19      585.70      674.38     35.67 o 
  -1   3  19    30816.71    30789.90    725.67 o 
   0   3  19     1261.41     1258.86     68.15 o 
   1   3  19      163.65      128.31     27.23 o 
   2   3  19     2690.84     2799.94    139.96 o 
   3   3  19    19601.21    19971.89    614.24 o 
   4   3  19      519.43      534.40     82.29 o 
 -16   4  19     2384.70     2730.07    164.55 o 
 -15   4  19    22136.12    21894.54   1071.45 o 
 -14   4  19      568.33      700.90    123.74 o 
 -13   4  19      642.52      537.94    122.52 o 
 -12   4  19     3257.65     3194.78    231.91 o 
 -11   4  19    25165.74    25709.10    424.92 o 
 -10   4  19      322.65      388.52     36.32 o 
  -9   4  19      123.50      192.05     32.23 o 
  -8   4  19     2532.16     2615.23     63.79 o 
  -7   4  19    23975.40    23816.26    430.51 o 
  -6   4  19     1526.27     1551.87     51.82 o 
  -5   4  19      918.12      947.94     78.58 o 
  -4   4  19     5075.81     5211.53    112.90 o 
  -3   4  19    23295.40    23962.53    505.59 o 
  -2   4  19      103.87      103.59     23.23 o 
  -1   4  19     1752.45     1830.71     71.15 o 
   0   4  19     1158.78     1226.88     42.09 o 
   1   4  19    19289.76    19402.49    368.98 o 
 -12   5  19      442.95      426.96     99.90 o 
 -11   5  19     1712.40     1818.95     58.86 o 
 -10   5  19     6615.13     6978.44    140.33 o 
  -9   5  19    20533.63    21305.48    389.48 o 
  -8   5  19     1040.84     1210.40     56.87 o 
  -7   5  19      414.40      548.67     43.59 o 
  -6   5  19     2608.82     2808.20     94.99 o 
  -5   5  19    14340.26    14268.59    359.41 o 
  -4   5  19      376.68      342.87     40.70 o 
  -3   5  19     3954.41     4002.10    127.49 o 
  -2   5  19     2029.08     2069.33     93.48 o 
 -18   0  20     7224.32     7168.56    581.49 o 
 -16   0  20       59.36       58.02     64.65 o 
 -14   0  20     5952.83     5635.45    269.17 o 
 -12   0  20       17.21       25.69     47.66 o 
 -10   0  20     7033.47     7065.76    107.68 o 
  -8   0  20     1378.54     1455.83     46.20 o 
  -6   0  20    11997.26    12038.22    383.65 o 
  -4   0  20      109.23      153.59     26.82 o 
  -2   0  20     3936.27     4017.55    135.96 o 
   0   0  20      849.29      969.69     67.78 o 
   2   0  20     7147.18     7098.08    402.32 o 
   4   0  20      303.44      353.65    103.92 o 
 -19   1  20      921.63      971.77    126.37 o 
 -18   1  20       47.70      215.55     65.20 o 
 -17   1  20      181.15      191.82     60.07 o 
 -16   1  20     8940.22     8678.15    281.41 o 
 -15   1  20       23.40        7.04     44.24 o 
 -14   1  20      620.10      519.11    112.27 o 
 -13   1  20      339.26      303.71     90.42 o 
 -12   1  20     6611.67     6348.62    288.29 o 
 -11   1  20      222.25      209.07     53.00 o 
 -10   1  20        9.53       58.48     13.21 o 
  -9   1  20      169.17      157.79     13.46 o 
  -8   1  20    11780.53    11546.41    174.27 o 
  -7   1  20       76.28      117.70     17.46 o 
  -6   1  20       13.31       59.91     21.51 o 
  -5   1  20      147.86      144.07     20.03 o 
  -4   1  20     5664.58     5827.75    133.13 o 
  -3   1  20      236.79      194.12     20.06 o 
  -2   1  20      693.37      795.65     40.73 o 
  -1   1  20       84.03      109.24     28.86 o 
   0   1  20     6768.54     6826.73    289.98 o 
   1   1  20     1950.41     2167.18    120.87 o 
   2   1  20      204.36      420.11    131.06 o 
   3   1  20      168.63      133.22     39.71 o 
   4   1  20     4092.83     4234.81    191.06 o 
 -18   2  20     6769.50     6808.76    261.25 o 
 -17   2  20      318.00      308.09     67.70 o 
 -16   2  20       40.08      106.39     52.30 o 
 -15   2  20       47.16       19.62     49.10 o 
 -14   2  20     6384.85     6057.09    211.59 o 
 -13   2  20     2977.97     2902.79    127.86 o 
 -12   2  20       97.99      102.73     43.08 o 
 -11   2  20     1099.92     1003.71     72.43 o 
 -10   2  20    10201.36    10112.78    154.30 o 
  -9   2  20     4204.25     4168.26     77.06 o 
  -8   2  20        2.28       94.43     18.48 o 
  -7   2  20     1158.58     1110.98     38.26 o 
  -6   2  20     4716.43     4745.98     94.67 o 
  -5   2  20     2530.52     2416.36     56.83 o 
  -4   2  20        0.81      109.23     31.85 o 
  -3   2  20      202.73      216.18     25.67 o 
  -2   2  20     3419.33     3435.48    109.46 o 
  -1   2  20      694.67      724.76     70.01 o 
   0   2  20      608.30      711.62     82.87 o 
   1   2  20      218.79      222.42     47.15 o 
   2   2  20     7835.36     8174.43    301.58 o 
   3   2  20      813.68      948.86    105.21 o 
 -17   3  20      390.29      418.24    108.60 o 
 -16   3  20     4835.10     5205.36    260.70 o 
 -15   3  20     1257.82     1229.56     82.29 o 
 -14   3  20      264.10      266.59     50.14 o 
 -13   3  20      156.45      172.03     42.45 o 
 -12   3  20     7678.10     7686.75    391.14 o 
 -11   3  20     4853.59     4865.38    169.19 o 
 -10   3  20        1.96       63.15     18.73 o 
  -9   3  20     1058.65     1013.61     44.85 o 
  -8   3  20     6460.22     6521.16    113.55 o 
  -7   3  20     2914.63     2820.83     51.62 o 
  -6   3  20      153.03      263.10     25.96 o 
  -5   3  20      803.26      862.33     44.79 o 
  -4   3  20     6620.35     6663.90    113.85 o 
  -3   3  20     1511.65     1564.82     52.10 o 
  -2   3  20       17.94       47.40     21.47 o 
  -1   3  20       92.44      138.30     26.61 o 
   0   3  20     6247.80     6238.62    207.67 o 
   1   3  20      857.30     1029.52    103.12 o 
   2   3  20       61.21      110.65     60.47 o 
 -14   4  20     3676.35     3653.45    353.23 o 
 -13   4  20     1944.94     1881.58    246.24 o 
 -12   4  20       70.86       65.82     45.40 o 
 -11   4  20      108.43      128.82     58.47 o 
 -10   4  20     7969.43     8167.10    128.53 o 
  -9   4  20     2989.11     3294.16     93.16 o 
  -8   4  20      292.92      375.42     30.79 o 
  -7   4  20     1598.32     1727.05     47.97 o 
  -6   4  20     4958.63     5250.10     87.43 o 
  -5   4  20     4021.42     4229.52     85.35 o 
  -4   4  20      126.53      197.41     24.03 o 
  -3   4  20       79.06       64.16     23.38 o 
  -2   4  20     4441.33     4480.60    109.33 o 
  -1   4  20     1864.22     1979.02     63.82 o 
 -15   0  21      952.53     1000.57    123.15 o 
 -13   0  21    44999.41    43885.98   1866.00 o 
 -11   0  21      808.17      871.14     92.88 o 
  -9   0  21    30941.67    30181.32    624.62 o 
  -7   0  21       97.13      145.20     23.84 o 
  -5   0  21    48740.76    48205.50   1927.84 o 
  -3   0  21       28.78       70.77     24.82 o 
  -1   0  21    40930.23    40160.71   1805.04 o 
   1   0  21      178.79      274.74     50.15 o 
 -18   1  21       26.68       29.04     66.93 o 
 -17   1  21        7.55      158.72     58.90 o 
 -16   1  21      151.19      182.88     58.46 o 
 -15   1  21    40928.27    39960.49   1226.00 o 
 -14   1  21       20.91       30.67     39.85 o 
 -13   1  21      163.01      252.39     52.01 o 
 -12   1  21      465.80      446.65     58.04 o 
 -11   1  21    43376.81    41586.69   1209.04 o 
 -10   1  21       14.91        6.07     28.86 o 
  -9   1  21       30.29       65.30     17.83 o 
  -8   1  21      209.04      216.51     19.15 o 
  -7   1  21    43762.68    43156.36    887.64 o 
  -6   1  21       87.71       70.71     17.53 o 
  -5   1  21      261.41      473.87     33.78 o 
  -4   1  21       74.51       82.51     23.77 o 
  -3   1  21    42104.15    41298.77   1512.62 o 
  -2   1  21       24.50       33.33     17.55 o 
  -1   1  21       21.02       78.94     27.75 o 
   0   1  21        3.73       39.31     38.43 o 
   1   1  21    45413.41    47241.14   2004.68 o 
   2   1  21      367.36      381.50     55.91 o 
 -17   2  21    39608.64    38993.80   1255.80 o 
 -16   2  21        1.35       18.86     43.95 o 
 -15   2  21        0.29       75.63     48.06 o 
 -14   2  21      703.40      706.37     93.50 o 
 -13   2  21    39114.68    37529.91   1209.24 o 
 -12   2  21      676.65      443.34     73.87 o 
 -11   2  21       13.87       81.75     48.78 o 
 -10   2  21     1156.99     1156.83    108.86 o 
  -9   2  21    41067.22    39858.29    706.51 o 
  -8   2  21       88.41       75.64     19.64 o 
  -7   2  21      428.13      493.17     38.61 o 
  -6   2  21     1314.41     1303.59     42.29 o 
  -5   2  21    42389.25    41804.89    820.56 o 
  -4   2  21      769.17      846.14     52.83 o 
  -3   2  21      214.22      390.02    103.61 o 
  -2   2  21      464.15      456.23     33.49 o 
  -1   2  21    48517.86    48368.12   1802.88 o 
   0   2  21      314.71      315.25     43.95 o 
   1   2  21        6.79      127.96     53.51 o 
 -15   3  21    28430.70    27438.81    840.50 o 
 -14   3  21      619.62      534.94     94.54 o 
 -13   3  21      306.36      358.55     64.15 o 
 -12   3  21     1320.32     1139.97     90.42 o 
 -11   3  21    29400.00    28723.03    972.05 o 
 -10   3  21      310.08      322.81     55.21 o 
  -9   3  21      235.89      338.60     55.96 o 
  -8   3  21     1751.90     1787.92     54.68 o 
  -7   3  21    28577.08    27793.43    645.33 o 
  -6   3  21     1393.93     1358.85     67.57 o 
  -5   3  21      171.15      244.91     38.57 o 
  -4   3  21     2850.13     2862.12     76.12 o 
  -3   3  21    28109.72    27817.88    901.43 o 
  -2   3  21      487.57      503.42     44.28 o 
  -1   3  21       22.89      101.35     34.78 o 
 -11   4  21       19.44      100.81     46.73 o 
 -10   4  21     3022.19     2896.04    248.68 o 
  -9   4  21    32853.53    33102.25    546.35 o 
  -8   4  21       84.58       80.89     22.02 o 
  -7   4  21        4.33       20.10     17.22 o 
  -6   4  21     1997.07     2039.22     62.52 o 
  -5   4  21    25780.84    26374.44    459.94 o 
 -16   0  22     8435.09     8830.54    632.69 o 
 -12   0  22     5453.95     5421.57    389.22 o 
 -10   0  22      705.85      835.00    156.30 o 
  -8   0  22     6900.02     6694.87    138.17 o 
  -6   0  22       20.54       41.14     23.85 o 
  -4   0  22     5574.61     5709.49    251.07 o 
  -2   0  22      951.18     1085.18     90.20 o 
   0   0  22     4511.19     4747.25    270.72 o 
 -16   1  22       43.90       37.38     47.03 o 
 -15   1  22       91.58       79.82     48.21 o 
 -14   1  22     6716.10     6715.95    223.45 o 
 -13   1  22      180.22      197.49     50.11 o 
 -12   1  22      241.39      409.50     57.15 o 
 -11   1  22      185.01      195.48     46.01 o 
 -10   1  22     4865.47     4638.19    150.05 o 
  -9   1  22      204.56      215.79     51.19 o 
  -8   1  22     1424.18     1642.95     58.06 o 
  -7   1  22       11.78        5.37     13.65 o 
  -6   1  22     2194.01     2345.40     56.28 o 
  -5   1  22      950.46      955.35     38.89 o 
  -4   1  22       15.52       58.57     16.52 o 
  -3   1  22      242.23      309.21     60.12 o 
  -2   1  22     2895.24     3042.48     80.92 o 
  -1   1  22      524.07      749.43     53.72 o 
   0   1  22      250.50      295.90     43.21 o 
 -15   2  22      281.63      243.23     73.95 o 
 -14   2  22      226.62      323.40     77.36 o 
 -13   2  22      402.34      372.41     73.79 o 
 -12   2  22     4668.78     4398.37    194.14 o 
 -11   2  22      740.34      785.04     69.62 o 
 -10   2  22      526.29      739.05    133.28 o 
  -9   2  22     1081.72     1082.76     87.56 o 
  -8   2  22     2067.09     2126.51     76.75 o 
  -7   2  22     2831.51     2678.96     66.62 o 
  -6   2  22      258.09      300.19     29.65 o 
  -5   2  22      250.38      162.41     38.01 o 
  -4   2  22     4385.13     4613.38    152.81 o 
  -3   2  22      775.89      984.13     70.14 o 
  -2   2  22      384.82      474.01     41.82 o 
 -12   3  22      335.89      481.34     86.05 o 
 -11   3  22      661.94      745.44     93.29 o 
 -10   3  22     2883.06     2459.38   1411.45 o 
  -9   3  22     3730.34     3371.79    186.08 o 
  -8   3  22      345.96      314.18     30.86 o 
  -7   3  22     1608.21     1661.54     52.84 o 
  -6   3  22     4154.08     4564.90    164.52 o 
  -5   3  22     2639.58     2927.33     83.87 o 
  -4   3  22      848.74     1061.64     83.90 o 
 -13   0  23     1661.32     1559.75    143.12 o 
 -11   0  23    41374.52    38679.59   1613.72 o 
  -9   0  23     2312.24     2636.08    152.31 o 
  -7   0  23    38113.88    38143.95   1034.77 o 
  -5   0  23       41.15      125.44     35.39 o 
  -3   0  23    24441.52    23404.11   1150.76 o 
 -14   1  23      437.14      426.96     81.06 o 
 -13   1  23    31241.67    28721.21    915.38 o 
 -12   1  23      165.54      210.97     50.99 o 
 -11   1  23      826.13      719.36    115.36 o 
 -10   1  23       30.63       17.51     56.99 o 
  -9   1  23    42081.34    39150.68   1210.00 o 
  -8   1  23      304.67      287.95     56.31 o 
  -7   1  23      721.41      866.05     32.37 o 
  -6   1  23      748.46      832.52     32.85 o 
  -5   1  23    36132.89    35173.22   1017.53 o 
  -4   1  23        0.89       23.85     21.94 o 
 -12   2  23     1172.17     1330.36    128.97 o 
 -11   2  23    33263.05    31261.01    904.53 o 
 -10   2  23       62.04       75.87     41.03 o 
  -9   2  23     1135.86     1262.02     95.28 o 
  -8   2  23      166.15      175.56     43.35 o 
  -7   2  23    33648.12    33274.86    770.66 o 
  -6   2  23      729.31      733.51     38.96 o 
                                                 
